# Supplementary material for: Longitudinal body mass index and cancer risk: a cohort study of 2.6 million Catalan adults
Source: Nat Commun. 2023 Jun 30;14:3816. doi: 10.1038/s41467-023-39282-y (PMC10313757; doi:10.1038/s41467-023-39282-y)
Supplement: Supplementary file 4 — Source Data [file 41467_2023_39282_MOESM4_ESM.xlsx]

## Sheet: Figure 1
	HR1	cancer	expo	low	up	N
1	1.04636582245011	Non-Hodgkin Lymph.	Duration overweight	1.01479554821404	1.07891824744265	6991
2	1.03546932185923	Non-Hodgkin Lymph.	Duration obesity	1.0021288301415	1.069919040609	6991
3	1.04352873200436	Non-Hodgkin Lymph.	Age onset overweight	1.00899467654253	1.07924475701902	6991
4	1.03865101365224	Non-Hodgkin Lymph.	Age onset obesity	0.959265580906209	1.12460610453852	6991
5	1.03822312400825	Non-Hodgkin Lymph.	Cumulative overweight	1.00937672087714	1.06789391208543	6991
6	1.02313322957846	Non-Hodgkin Lymph.	Cumulative obesity	0.992341145250779	1.05488078417136	6991
7	1.02320946743903	Non-Hodgkin Lymph.	BMI at index	0.994799475779438	1.05243080615473	6991
8	1.05752044976405	Colorectal	Duration overweight	1.04618930054493	1.06897432528381	37812
9	1.04571060014658	Colorectal	Duration obesity	1.03366095909262	1.05790070684185	37812
10	1.04882121902999	Colorectal	Age onset overweight	1.03170729162693	1.06621903171092	37812
11	1.05176726697239	Colorectal	Age onset obesity	1.01684970971981	1.08788385668063	37812
12	1.05301124155068	Colorectal	Cumulative overweight	1.04057877165131	1.06559225023635	37812
13	1.03468698621646	Colorectal	Cumulative obesity	1.02283477399253	1.04667653727378	37812
14	1.04457372410407	Colorectal	BMI at index	1.03295362740792	1.05632453978281	37812
15	1.06670507328693	Leukemia	Duration overweight	1.02571593017155	1.10933220388394	6994
16	1.06493334283107	Leukemia	Duration obesity	1.03812221341654	1.09243691158578	6994
17	1.04591462674906	Leukemia	Age onset overweight	1.00724719403413	1.08606647199113	6994
18	1.07670474512865	Leukemia	Age onset obesity	1.01314857314866	1.14424788121618	6994
19	1.07637092365835	Leukemia	Cumulative overweight	1.05013600770104	1.10326125073406	6994
20	1.06269498676683	Leukemia	Cumulative obesity	1.03898928532715	1.08694156027198	6994
21	1.07641390309512	Leukemia	BMI at index	1.04642348127275	1.10726384825311	6994
22	1.03620336080039	Liver	Duration overweight	1.0065401510519	1.0667407592354	6687
23	1.04901119294101	Liver	Duration obesity	1.01556951812571	1.08355406821034	6687
24	1.04954502671286	Liver	Age onset overweight	0.99701706179686	1.10484043383616	6687
25	1.10191724796326	Liver	Age onset obesity	1.04840143883468	1.15816477961777	6687
26	1.05516485168218	Liver	Cumulative overweight	1.02186579412466	1.08954900988657	6687
27	1.05149751376009	Liver	Cumulative obesity	1.01999625892168	1.08397164379065	6687
28	1.03310019016105	Liver	BMI at index	1.00382338706324	1.06323085979621	6687
29	1.0768228026534	Brain and CNS	Duration overweight	1.03497492869165	1.12036274132761	3875
30	1.05136124465117	Brain and CNS	Duration obesity	1.00370642911764	1.10127865547915	3875
31	1.06338716940801	Brain and CNS	Age onset overweight	1.01846271778519	1.11029324128885	3875
32	1.03235741804096	Brain and CNS	Age onset obesity	0.955109187943762	1.11585340402667	3875
33	1.06230963483561	Brain and CNS	Cumulative overweight	1.02408815897483	1.1019576296969	3875
34	1.03882609707968	Brain and CNS	Cumulative obesity	1.00414888550113	1.0747008492025	3875
35	1.04869779243245	Brain and CNS	BMI at index	1.00768106147978	1.09138407169991	3875
36	0.998500734241908	Pancreas	Duration overweight	0.967566539993697	1.03042392959158	6592
37	1.00939852332954	Pancreas	Duration obesity	0.976030812159505	1.04390698142565	6592
38	1.03361844413103	Pancreas	Age onset overweight	0.997886455894814	1.07062991158632	6592
39	1.07111608274976	Pancreas	Age onset obesity	1.01638863748442	1.12879032725588	6592
40	1.00514844891305	Pancreas	Cumulative overweight	0.974239626809136	1.03703788734335	6592
41	1.00425059107702	Pancreas	Cumulative obesity	0.976583003893441	1.03270202907257	6592
42	0.98074851843071	Pancreas	BMI at index	0.954199031688772	1.00803671399843	6592
43	0.921724796317346	Trachea, bronchus & Lung	Duration overweight	0.904087738340854	0.939705920252123	23159
44	0.955466770318505	Trachea, bronchus & Lung	Duration obesity	0.93802908276625	0.973228619405575	23159
45	0.977283569256917	Trachea, bronchus & Lung	Age onset overweight	0.955176050469376	0.999902765851602	23159
46	1.01157022376688	Trachea, bronchus & Lung	Age onset obesity	0.980515355342551	1.04360866154339	23159
47	0.936368008642843	Trachea, bronchus & Lung	Cumulative overweight	0.916251972071734	0.956925686748883	23159
48	0.957836230534865	Trachea, bronchus & Lung	Cumulative obesity	0.934950375872129	0.981282288559363	23159
49	0.860299661430434	Trachea, bronchus & Lung	BMI at index	0.8456646628233	0.875187932042001	23159
50	0.951761277846327	Head and Neck	Duration overweight	0.92487544943737	0.979428668539889	5912
51	0.997332527200307	Head and Neck	Duration obesity	0.9667308383749	1.02890290691856	5912
52	0.99665241020919	Head and Neck	Age onset overweight	0.964051971738608	1.03035526703442	5912
53	1.02559583733543	Head and Neck	Age onset obesity	0.946207158086403	1.11164538607699	5912
54	0.980457497198593	Head and Neck	Cumulative overweight	0.952085565462791	1.00967490600035	5912
55	0.996435325934408	Head and Neck	Cumulative obesity	0.966191969992738	1.02762534734942	5912
56	0.907724138316452	Head and Neck	BMI at index	0.881072014398381	0.935182479771497	5912
57	1.12698911788762	Kidney	Duration overweight	1.09561315199107	1.15926362286629	7065
58	1.10647086434814	Kidney	Duration obesity	1.07576893923576	1.13804900755088	7065
59	1.07879437194179	Kidney	Age onset overweight	1.04077804038681	1.11819931990566	7065
60	1.10068522358751	Kidney	Age onset obesity	1.05010283585142	1.15370411359911	7065
61	1.12457628729725	Kidney	Cumulative overweight	1.09597008002157	1.15392915281627	7065
62	1.09171189015195	Kidney	Cumulative obesity	1.06860168436475	1.11532189078257	7065
63	1.15485888716735	Kidney	BMI at index	1.12342893431852	1.18716814969559	7065
64	1.03374003999371	Malignant melanoma of skin	Duration overweight	1.0059288307886	1.06232015385069	6901
65	1.01446693024083	Malignant melanoma of skin	Duration obesity	0.984032122751141	1.04584304593125	6901
66	1.01317711122444	Malignant melanoma of skin	Age onset overweight	0.978966116565291	1.04858364486677	6901
67	0.98252919054995	Malignant melanoma of skin	Age onset obesity	0.931597071420326	1.03624586197006	6901
68	1.01608823038012	Malignant melanoma of skin	Cumulative overweight	0.989347767165985	1.04355144488216	6901
69	1.00442249802292	Malignant melanoma of skin	Cumulative obesity	0.979348354167542	1.03013861231447	6901
70	1.01222318222677	Malignant melanoma of skin	BMI at index	0.982257592588477	1.04310292775365	6901
71	1.03686556456046	Bone and articular cartilage	Duration overweight	0.945318199420545	1.13727864292708	777
72	1.03728819588032	Bone and articular cartilage	Duration obesity	0.956601227933267	1.12478091172564	777
73	1.01963336042581	Bone and articular cartilage	Age onset overweight	0.918458553358312	1.13195329924446	777
74	1.02855946098262	Bone and articular cartilage	Age onset obesity	0.907379698432112	1.16592267449326	777
75	1.03281461588536	Bone and articular cartilage	Cumulative overweight	0.949929935247495	1.12293127230326	777
76	1.01246861096733	Bone and articular cartilage	Cumulative obesity	0.929350644315574	1.1030203663861	777
77	0.992952980386678	Bone and articular cartilage	BMI at index	0.9149441808251	1.07761286636049	777
78	0.944076592481321	Stomach	Duration overweight	0.906828377296936	0.982854787945501	6390
79	0.990389792100897	Stomach	Duration obesity	0.961848030422767	1.01977849854985	6390
80	1.02388325454962	Stomach	Age onset overweight	0.964805649224744	1.08657833812385	6390
81	1.0661593507746	Stomach	Age onset obesity	1.00970689967961	1.12576804378063	6390
82	0.973475701326854	Stomach	Cumulative overweight	0.946702785768027	1.00100575948449	6390
83	0.988510153095183	Stomach	Cumulative obesity	0.961701418835899	1.01606621726218	6390
84	0.913236925942774	Stomach	BMI at index	0.879723392288787	0.948027175605251	6390
85	1.1149729733151	Thyroid	Duration overweight	1.06478937906929	1.16752172369502	2359
86	1.07294656132885	Thyroid	Duration obesity	1.02196947757701	1.12646644418073	2359
87	1.07094690657635	Thyroid	Age onset overweight	0.991318927459058	1.15697102611088	2359
88	1.06899272250437	Thyroid	Age onset obesity	0.971215374532135	1.17661382915999	2359
89	1.08372958938359	Thyroid	Cumulative overweight	1.04459823165138	1.12432683429765	2359
90	1.05425246259378	Thyroid	Cumulative obesity	1.02028352037962	1.08935235420788	2359
91	1.08226830662587	Thyroid	BMI at index	1.03697370921222	1.12954135396226	2359
92	0.876208511787523	Esophagus	Duration overweight	0.823046074108252	0.932804833509148	2146
93	0.969981549481434	Esophagus	Duration obesity	0.898288855741986	1.04739605787189	2146
94	1.00958664159665	Esophagus	Age onset overweight	0.941965575135915	1.08206203474404	2146
95	1.11330546166691	Esophagus	Age onset obesity	0.947562452007562	1.30803943143948	2146
96	0.948243617486234	Esophagus	Cumulative overweight	0.885123858389181	1.01586455904573	2146
97	1.01677038794075	Esophagus	Cumulative obesity	0.959543639758673	1.07741011347144	2146
98	0.826825044593556	Esophagus	BMI at index	0.780781171146595	0.875584196482602	2146
99	1.02521872633728	Bladder	Duration overweight	1.00884259533206	1.04186068440803	21280
100	1.01499688919467	Bladder	Duration obesity	0.992836638741085	1.03765175948903	21280
101	1.01315222138921	Bladder	Age onset overweight	0.99066874572909	1.03614596516866	21280
102	0.998112022370327	Bladder	Age onset obesity	0.947705279209994	1.05119980974532	21280
103	1.01540422818263	Bladder	Cumulative overweight	0.998078183086403	1.03303104314214	21280
104	0.99789335547646	Bladder	Cumulative obesity	0.980271784993745	1.01583169499306	21280
105	1.00138522791814	Bladder	BMI at index	0.984332003642884	1.01873389362688	21280
106	1.0328634041863	Hodgkin lymphoma	Duration overweight	0.940732208348451	1.13401752617804	536
107	1.07541070572413	Hodgkin lymphoma	Duration obesity	0.965323997852102	1.19805183395354	536
108	1.04300783287479	Hodgkin lymphoma	Age onset overweight	0.918210536526962	1.18476677860059	536
109	1.12136497512082	Hodgkin lymphoma	Age onset obesity	0.87530274398146	1.43659941211648	536
110	1.06709593493947	Hodgkin lymphoma	Cumulative overweight	0.975551609280584	1.16723064523882	536
111	1.05091483897903	Hodgkin lymphoma	Cumulative obesity	0.962371856104874	1.14760421533563	536
112	1.03922187271375	Hodgkin lymphoma	BMI at index	0.945342438086877	1.14242422345101	536
113	0.893791094133063	Larynx	Duration overweight	0.859320752631476	0.92964416081567	3545
114	0.954748430230669	Larynx	Duration obesity	0.918362116946106	0.99257640119036	3545
115	0.947381855526832	Larynx	Age onset overweight	0.906174184347189	0.990463418275427	3545
116	1.01823529117936	Larynx	Age onset obesity	0.903123648693923	1.1480190001696	3545
117	0.919819448264151	Larynx	Cumulative overweight	0.881826463061993	0.959449339348628	3545
118	0.950423225830422	Larynx	Cumulative obesity	0.903490092707928	0.999794370174591	3545
119	0.81943766894761	Larynx	BMI at index	0.786159013623776	0.854125032790931	3545
120	1.0696525995874	Multiple myeloma	Duration overweight	1.02909605516671	1.11180747225655	3490
121	1.07894641240045	Multiple myeloma	Duration obesity	1.03785659084611	1.12166302271372	3490
122	1.07230194832981	Multiple myeloma	Age onset overweight	1.01884561126836	1.12856300863925	3490
123	1.09060666050743	Multiple myeloma	Age onset obesity	0.998022477473859	1.19177965906517	3490
124	1.07961039257266	Multiple myeloma	Cumulative overweight	1.04417066514606	1.11625296386569	3490
125	1.05553589497071	Multiple myeloma	Cumulative obesity	1.02322205691587	1.08887021936356	3490
126	1.07431979109105	Multiple myeloma	BMI at index	1.03302672232089	1.11726346336605	3490
127	1.10938240038628	Gallbladder & biliary tract	Duration overweight	1.04734034167849	1.17509968948053	1838
128	1.10041813481381	Gallbladder & biliary tract	Duration obesity	1.04760689407442	1.15589165962579	1838
129	1.13581463372516	Gallbladder & biliary tract	Age onset overweight	1.0448468343546	1.23470238868177	1838
130	1.12650990226012	Gallbladder & biliary tract	Age onset obesity	1.01415854175893	1.25130786522701	1838
131	1.10653991695386	Gallbladder & biliary tract	Cumulative overweight	1.05551129949282	1.16003550923672	1838
132	1.06763681976963	Gallbladder & biliary tract	Cumulative obesity	1.02209189368078	1.11521125054907	1838
133	1.11542775865658	Gallbladder & biliary tract	BMI at index	1.05201062902206	1.18266778914413	1838
134	1.04306491186826	Ovary	Duration overweight	0.989832093459487	1.09916057234335	3088
135	1.04788198338925	Ovary	Duration obesity	1.00413731674417	1.09353236136282	3088
136	1.05135904170888	Ovary	Age onset overweight	0.987857616396559	1.11894246320139	3088
137	1.0515862002774	Ovary	Age onset obesity	0.944809645247071	1.17042998256508	3088
138	1.05242552306034	Ovary	Cumulative overweight	1.01354273345391	1.09279998270463	3088
139	1.04318468414353	Ovary	Cumulative obesity	1.01019460979737	1.07725212021267	3088
140	1.030182816539	Ovary	BMI at index	0.980273277420533	1.08263344511935	3088
141	1.04792992149211	Cervix Uteri	Duration overweight	0.957873465852292	1.14645322112702	1690
142	1.05002606615111	Cervix Uteri	Duration obesity	0.980823127077799	1.1241116865603	1690
143	1.07283870819651	Cervix Uteri	Age onset overweight	0.989291559441808	1.16344153836123	1690
144	1.06264551854174	Cervix Uteri	Age onset obesity	0.971239437455544	1.16265408356477	1690
145	1.05227612214809	Cervix Uteri	Cumulative overweight	0.980178027870039	1.12967747262116	1690
146	1.0395448490847	Cervix Uteri	Cumulative obesity	0.988590454610314	1.09312555893988	1690
147	1.00751445461861	Cervix Uteri	BMI at index	0.945921408447601	1.07311809120733	1690
148	1.46319571526977	Corpus Uteri	Duration overweight	1.41859128538998	1.50920263167642	5506
149	1.41933583084226	Corpus Uteri	Duration obesity	1.37641676813381	1.46359318438415	5506
150	1.35065399936746	Corpus Uteri	Age onset overweight	1.29033370301551	1.41379413848061	5506
151	1.40431458489174	Corpus Uteri	Age onset obesity	1.32368869144063	1.48985140244216	5506
152	1.42131061135895	Corpus Uteri	Cumulative overweight	1.3913184161784	1.45194933846295	5506
153	1.28521991024753	Corpus Uteri	Cumulative obesity	1.26547728168347	1.30527054227263	5506
154	1.54614871367475	Corpus Uteri	BMI at index	1.50826169644796	1.58498743979777	5506
155	1.07331373692118	Testis	Duration overweight	0.932080490759309	1.23594731279618	363
156	1.0390276303699	Testis	Duration obesity	0.895729166347967	1.20525093659024	363
157	1.06245043197868	Testis	Age onset overweight	0.912010083056106	1.2377066234061	363
158	1.09387256360504	Testis	Age onset obesity	0.802661004368569	1.49073790665732	363
159	1.04440873103787	Testis	Cumulative overweight	0.921675259111635	1.18348581746623	363
160	1.02874317906885	Testis	Cumulative obesity	0.921165651132576	1.14888405487058	363
161	1.05332779765611	Testis	BMI at index	0.923227641990707	1.20176151455206	363
162	1.02856081443636	Prostate	Duration overweight	1.01443170780389	1.04288671268397	29225
163	1.00068579639629	Prostate	Duration obesity	0.987174826276429	1.01438168443415	29225
164	0.989333009314159	Prostate	Age onset overweight	0.97082647870565	1.00819232353815	29225
165	0.969958435354553	Prostate	Age onset obesity	0.944110342251343	0.996514204125714	29225
166	1.00525660798089	Prostate	Cumulative overweight	0.990199821631651	1.02054234490174	29225
167	0.989690207495242	Prostate	Cumulative obesity	0.972722598122365	1.00695379001441	29225
168	1.00582740378328	Prostate	BMI at index	0.990694333473017	1.02119163501702	29225
169	0.980998645845958	Breast premenopausal	Duration overweight	0.936063496236541	1.02809087954052	2997
170	0.966706339945651	Breast premenopausal	Duration obesity	0.917616207652134	1.01842266941016	2997
171	0.998593731709162	Breast premenopausal	Age onset overweight	0.926790900510762	1.07595946449115	2997
172	0.997180876026719	Breast premenopausal	Age onset obesity	0.913780197868575	1.0881935303838	2997
173	0.957184363737329	Breast premenopausal	Cumulative overweight	0.91358361935029	1.00286595203492	2997
174	0.947297436562645	Breast premenopausal	Cumulative obesity	0.898459328833507	0.998790267427287	2997
175	0.951866165377782	Breast premenopausal	BMI at index	0.914254872286462	0.991024739660465	2997
176	1.09338063945665	Breast postmenopausal	Duration overweight	1.07749376361539	1.10950175593347	28178
177	1.06902902178997	Breast postmenopausal	Duration obesity	1.0504032599742	1.08798505581303	28178
178	1.05459136330418	Breast postmenopausal	Age onset overweight	1.0326891573214	1.07695809108765	28178
179	1.04691158485937	Breast postmenopausal	Age onset obesity	1.01675322463626	1.07796448533994	28178
180	1.07601798651752	Breast postmenopausal	Cumulative overweight	1.0597124427119	1.09257441985513	28178
181	1.05089697174896	Breast postmenopausal	Cumulative obesity	1.03606534771057	1.06594091547558	28178
182	1.07731633488307	Breast postmenopausal	BMI at index	1.06173313830847	1.09312824807837	28178

## Sheet: Figure 2
	value	expo	cancer	HR	low	up
1	0	yearsBMI25more	Non-Hodgkin Lymph.	1	1	1
2	1.64285714285714	yearsBMI25more	Non-Hodgkin Lymph.	0.998560930706469	0.984687488195198	1.01262983869224
3	3.28571428571429	yearsBMI25more	Non-Hodgkin Lymph.	0.997305188659009	0.970037346032936	1.02533953295074
4	4.92857142857143	yearsBMI25more	Non-Hodgkin Lymph.	0.996638498925338	0.956972505245329	1.03794862662801
5	6.57142857142857	yearsBMI25more	Non-Hodgkin Lymph.	0.996982108489633	0.946401056167497	1.05026649977926
6	8.21428571428571	yearsBMI25more	Non-Hodgkin Lymph.	0.998760242922028	0.939192143284896	1.06210643900061
7	9.85714285714286	yearsBMI25more	Non-Hodgkin Lymph.	1.00240530486235	0.936194840416677	1.07329836892603
8	11.5	yearsBMI25more	Non-Hodgkin Lymph.	1.00836496217051	0.938255337998039	1.08371341547887
9	13.1428571428571	yearsBMI25more	Non-Hodgkin Lymph.	1.017060489587	0.946107223458325	1.09333489252713
10	14.7857142857143	yearsBMI25more	Non-Hodgkin Lymph.	1.02840815613368	0.959284571773435	1.10251260858604
11	16.4285714285714	yearsBMI25more	Non-Hodgkin Lymph.	1.04201337267126	0.976503378083892	1.11191819014111
12	18.0714285714286	yearsBMI25more	Non-Hodgkin Lymph.	1.05746905351211	0.996204343960667	1.1225014284619
13	19.7142857142857	yearsBMI25more	Non-Hodgkin Lymph.	1.07435096383555	1.01646228235972	1.13553647147124
14	21.3571428571429	yearsBMI25more	Non-Hodgkin Lymph.	1.09221055306691	1.03516580527152	1.15239885838176
15	23	yearsBMI25more	Non-Hodgkin Lymph.	1.11058906084018	1.05073410793127	1.17385364455929
16	0	yearsBMI30more	Non-Hodgkin Lymph.	1	1	1
17	1.64285714285714	yearsBMI30more	Non-Hodgkin Lymph.	1.00493290104796	0.988184286477341	1.0219653858378
18	3.28571428571429	yearsBMI30more	Non-Hodgkin Lymph.	1.00998876427164	0.97704418108565	1.04404419339715
19	4.92857142857143	yearsBMI30more	Non-Hodgkin Lymph.	1.01539168629757	0.967746236036836	1.06538288469558
20	6.57142857142857	yearsBMI30more	Non-Hodgkin Lymph.	1.02137949642136	0.961446813541055	1.08504813892692
21	8.21428571428571	yearsBMI30more	Non-Hodgkin Lymph.	1.02819627717056	0.959250651748427	1.10209733239217
22	9.85714285714286	yearsBMI30more	Non-Hodgkin Lymph.	1.03608499723586	0.962159372868552	1.11569055165654
23	11.5	yearsBMI30more	Non-Hodgkin Lymph.	1.04510908342101	0.970134695746947	1.12587767558209
24	13.1428571428571	yearsBMI30more	Non-Hodgkin Lymph.	1.05515630236007	0.982096512050638	1.13365113178691
25	14.7857142857143	yearsBMI30more	Non-Hodgkin Lymph.	1.06610518522544	0.996630125231327	1.14042334983679
26	16.4285714285714	yearsBMI30more	Non-Hodgkin Lymph.	1.07783068443037	1.0118205957981	1.14814720032784
27	18.0714285714286	yearsBMI30more	Non-Hodgkin Lymph.	1.09020308311598	1.0252510719324	1.15926995345189
28	19.7142857142857	yearsBMI30more	Non-Hodgkin Lymph.	1.10308705843472	1.03469077373545	1.17600455070577
29	21.3571428571429	yearsBMI30more	Non-Hodgkin Lymph.	1.11634090801709	1.03931051705079	1.19908054663851
30	23	yearsBMI30more	Non-Hodgkin Lymph.	1.12982190283383	1.0399257364228	1.22748912486197
31	0	yearsBMI25more	Breast premenopausal	1	1	1
32	1.64285714285714	yearsBMI25more	Breast premenopausal	1.00115099860574	0.979713175891506	1.02305791804546
33	3.28571428571429	yearsBMI25more	Breast premenopausal	1.00220550833101	0.960173396999253	1.04607759813804
34	4.92857142857143	yearsBMI25more	Breast premenopausal	1.00294355787769	0.942088179458298	1.06772996649502
35	6.57142857142857	yearsBMI25more	Breast premenopausal	1.00313615903536	0.926131757722042	1.08654318910228
36	8.21428571428571	yearsBMI25more	Breast premenopausal	1.00255484203841	0.912917746637037	1.10099317818857
37	9.85714285714286	yearsBMI25more	Breast premenopausal	1.00097315644993	0.902998473365108	1.10957802198655
38	11.5	yearsBMI25more	Breast premenopausal	0.998170717444039	0.896840617762315	1.11094966199089
39	13.1428571428571	yearsBMI25more	Breast premenopausal	0.994085219096918	0.894318802507509	1.10498115443421
40	14.7857142857143	yearsBMI25more	Breast premenopausal	0.988912936573745	0.894378898260384	1.09343903129319
41	16.4285714285714	yearsBMI25more	Breast premenopausal	0.982874323156129	0.895656030479525	1.07858586582888
42	18.0714285714286	yearsBMI25more	Breast premenopausal	0.976187516519058	0.896400233193129	1.06307655009538
43	19.7142857142857	yearsBMI25more	Breast premenopausal	0.969066715649152	0.894477608682482	1.04987569310121
44	21.3571428571429	yearsBMI25more	Breast premenopausal	0.961721026692446	0.887944669191012	1.0416272153816
45	23	yearsBMI25more	Breast premenopausal	0.954346344489972	0.876232096613409	1.03942431321733
46	0	yearsBMI30more	Breast premenopausal	1	1	1
47	1.64285714285714	yearsBMI30more	Breast premenopausal	0.989739682303793	0.961305667753382	1.01901473338459
48	3.28571428571429	yearsBMI30more	Breast premenopausal	0.979646903665862	0.924900540725039	1.03763379261276
49	4.92857142857143	yearsBMI30more	Breast premenopausal	0.969856996654692	0.892343057030833	1.05410423328655
50	6.57142857142857	yearsBMI30more	Breast premenopausal	0.960505250709386	0.865011116513257	1.06654159585724
51	8.21428571428571	yearsBMI30more	Breast premenopausal	0.951721875373737	0.844075768612415	1.0730962334743
52	9.85714285714286	yearsBMI30more	Breast premenopausal	0.943627368605524	0.83047036689053	1.0722027495278
53	11.5	yearsBMI30more	Breast premenopausal	0.936228497023421	0.823691400605501	1.06414100959946
54	13.1428571428571	yearsBMI30more	Breast premenopausal	0.929429222574105	0.821909669027318	1.05101413491948
55	14.7857142857143	yearsBMI30more	Breast premenopausal	0.923133099071419	0.822917662378666	1.03555283542945
56	16.4285714285714	yearsBMI30more	Breast premenopausal	0.917246891160273	0.823863672095477	1.02121490222193
57	18.0714285714286	yearsBMI30more	Breast premenopausal	0.911680137214357	0.821292620460345	1.01201526944844
58	19.7142857142857	yearsBMI30more	Breast premenopausal	0.906344804255037	0.812313673194094	1.01126071283528
59	21.3571428571429	yearsBMI30more	Breast premenopausal	0.901155029993319	0.796428067825757	1.019653149969
60	23	yearsBMI30more	Breast premenopausal	0.896030019440958	0.775517929899726	1.03526915985446
61	0	yearsBMI25more	Breast postmenopausal	1	1	1
62	1.64285714285714	yearsBMI25more	Breast postmenopausal	1.01553310611009	1.00754647233428	1.02358304844865
63	3.28571428571429	yearsBMI25more	Breast postmenopausal	1.03129395996183	1.0152844999149	1.04755586433449
64	4.92857142857143	yearsBMI25more	Breast postmenopausal	1.04725484948188	1.02352131287532	1.07153872221996
65	6.57142857142857	yearsBMI25more	Breast postmenopausal	1.0633849741044	1.03258345868476	1.09510528533098
66	8.21428571428571	yearsBMI25more	Breast postmenopausal	1.07965153764887	1.04280371993369	1.11780138530931
67	9.85714285714286	yearsBMI25more	Breast postmenopausal	1.0960197011119	1.05451801627687	1.13915472915925
68	11.5	yearsBMI25more	Breast postmenopausal	1.11245254622646	1.06805718378316	1.15869326698616
69	13.1428571428571	yearsBMI25more	Breast postmenopausal	1.12891511965021	1.08368772078688	1.17603007114397
70	14.7857142857143	yearsBMI25more	Breast postmenopausal	1.14541386153324	1.10121668659541	1.19138488379492
71	16.4285714285714	yearsBMI25more	Breast postmenopausal	1.16198202731536	1.12010399420125	1.2054257808149
72	18.0714285714286	yearsBMI25more	Breast postmenopausal	1.17865534759459	1.13963370175233	1.21901311472029
73	19.7142857142857	yearsBMI25more	Breast postmenopausal	1.19547172234517	1.15887592457119	1.23322316792088
74	21.3571428571429	yearsBMI25more	Breast postmenopausal	1.21247126254502	1.17679538938471	1.24922868984568
75	23	yearsBMI25more	Breast postmenopausal	1.22969478950081	1.19266743712383	1.26787168682332
76	0	yearsBMI30more	Breast postmenopausal	1	1	1
77	1.64285714285714	yearsBMI30more	Breast postmenopausal	1.02120881569626	1.0120736940261	1.03042639227897
78	3.28571428571429	yearsBMI30more	Breast postmenopausal	1.04266804096615	1.02433979250508	1.06132423206315
79	4.92857142857143	yearsBMI30more	Breast postmenopausal	1.06391801889232	1.03690546356101	1.09163428171788
80	6.57142857142857	yearsBMI30more	Breast postmenopausal	1.08444424245121	1.04987842591151	1.12014809139881
81	8.21428571428571	yearsBMI30more	Breast postmenopausal	1.1036963760607	1.06335107882614	1.14557244054735
82	9.85714285714286	yearsBMI30more	Breast postmenopausal	1.12111225899007	1.0773717698537	1.16662857931436
83	11.5	yearsBMI30more	Breast postmenopausal	1.13651073812521	1.09183215755938	1.18301759929951
84	13.1428571428571	yearsBMI30more	Breast postmenopausal	1.15010210744007	1.10644448436851	1.19548235471844
85	14.7857142857143	yearsBMI30more	Breast postmenopausal	1.1621356625936	1.12075482193393	1.20504437887797
86	16.4285714285714	yearsBMI30more	Breast postmenopausal	1.17288110889318	1.13405749415536	1.2130338212024
87	18.0714285714286	yearsBMI30more	Breast postmenopausal	1.18262497715354	1.14536365519893	1.22109849586986
88	19.7142857142857	yearsBMI30more	Breast postmenopausal	1.19166766611037	1.15367260740197	1.23091405424878
89	21.3571428571429	yearsBMI30more	Breast postmenopausal	1.20032120027733	1.15864185320714	1.24349986136538
90	23	yearsBMI30more	Breast postmenopausal	1.20889530563677	1.16093099003159	1.25884128560548
91	0	yearsBMI25more	Colorectal	1	1	1
92	1.64285714285714	yearsBMI25more	Colorectal	1.00174436626572	0.995741892699487	1.00778302359521
93	3.28571428571429	yearsBMI25more	Colorectal	1.00364517178374	0.991763541122794	1.01566914801528
94	4.92857142857143	yearsBMI25more	Colorectal	1.00604830003158	0.988646254764378	1.02375665423185
95	6.57142857142857	yearsBMI25more	Colorectal	1.00931698214516	0.986986035250883	1.03215317548811
96	8.21428571428571	yearsBMI25more	Colorectal	1.01382085969998	0.987374900012815	1.04097515092744
97	9.85714285714286	yearsBMI25more	Colorectal	1.01993978920629	0.990407005015657	1.05035320664935
98	11.5	yearsBMI25more	Colorectal	1.02806906695213	0.996683887873326	1.06044255283292
99	13.1428571428571	yearsBMI25more	Colorectal	1.03858258210776	1.00674123654924	1.0714310099732
100	14.7857142857143	yearsBMI25more	Colorectal	1.05141977468775	1.02035165385301	1.08343387147947
101	16.4285714285714	yearsBMI25more	Colorectal	1.06624960490833	1.0367765780372	1.09656047797636
102	18.0714285714286	yearsBMI25more	Colorectal	1.08272710324436	1.0551448114462	1.11103041723074
103	19.7142857142857	yearsBMI25more	Colorectal	1.10049040970843	1.07441918665953	1.12719426169742
104	21.3571428571429	yearsBMI25more	Colorectal	1.1191553909173	1.09347547645702	1.1454383897822
105	23	yearsBMI25more	Colorectal	1.13832831945461	1.11141557756958	1.16589274887253
106	0	yearsBMI30more	Colorectal	1	1	1
107	1.64285714285714	yearsBMI30more	Colorectal	1.01215695871741	1.00495557692606	1.01940994468002
108	3.28571428571429	yearsBMI30more	Colorectal	1.02441355323629	1.01008225936548	1.03894818300585
109	4.92857142857143	yearsBMI30more	Colorectal	1.0366604765989	1.01571093491968	1.05804211296321
110	6.57142857142857	yearsBMI30more	Colorectal	1.04877890242702	1.02218481463119	1.07606488614575
111	8.21428571428571	yearsBMI30more	Colorectal	1.06064468581764	1.02983743494827	1.09237352554552
112	9.85714285714286	yearsBMI30more	Colorectal	1.07213307947894	1.03895901407975	1.1063663961096
113	11.5	yearsBMI30more	Colorectal	1.08320927176506	1.04950686996583	1.11799394555272
114	13.1428571428571	yearsBMI30more	Colorectal	1.09392822694995	1.06108754241102	1.12778533145224
115	14.7857142857143	yearsBMI30more	Colorectal	1.10435160748508	1.07314050037675	1.13647045519829
116	16.4285714285714	yearsBMI30more	Colorectal	1.11454415183073	1.0848767983247	1.14502279733361
117	18.0714285714286	yearsBMI30more	Colorectal	1.12457351129005	1.09530714751974	1.15462186580176
118	19.7142857142857	yearsBMI30more	Colorectal	1.13451012579622	1.10357883503348	1.16630836391051
119	21.3571428571429	yearsBMI30more	Colorectal	1.14442714211541	1.10950123792825	1.18045247615591
120	23	yearsBMI30more	Colorectal	1.15439745112166	1.11359581316524	1.19669404230999
121	0	yearsBMI25more	Leukemia	1	1	1
122	1.64285714285714	yearsBMI25more	Leukemia	1.00524211725407	0.991215020141983	1.01946771766704
123	3.28571428571429	yearsBMI25more	Leukemia	1.01062440467977	0.982871047228309	1.0391614344675
124	4.92857142857143	yearsBMI25more	Leukemia	1.01640311601507	0.975767164230485	1.05873135735188
125	6.57142857142857	yearsBMI25more	Leukemia	1.02285061783017	0.970708396536273	1.07779369183242
126	8.21428571428571	yearsBMI25more	Leukemia	1.03024702698321	0.968481296544897	1.09595192018099
127	9.85714285714286	yearsBMI25more	Leukemia	1.03888237557991	0.969864254574341	1.11281200972217
128	11.5	yearsBMI25more	Leukemia	1.04905958054482	0.975634102800487	1.12801100368867
129	13.1428571428571	yearsBMI25more	Leukemia	1.0610657810027	0.986457870553012	1.14131644667572
130	14.7857142857143	yearsBMI25more	Leukemia	1.07486270222095	1.00192867817678	1.15310585852088
131	16.4285714285714	yearsBMI25more	Leukemia	1.09020736827516	1.02088468711014	1.16423737259291
132	18.0714285714286	yearsBMI25more	Leukemia	1.10684411486152	1.04187716411134	1.17586212348605
133	19.7142857142857	yearsBMI25more	Leukemia	1.1245035400073	1.06309285831383	1.18946167458465
134	21.3571428571429	yearsBMI25more	Leukemia	1.14289940063537	1.08253579791373	1.20662895628028
135	23	yearsBMI25more	Leukemia	1.16173869463771	1.09872545485034	1.228365820288
136	0	yearsBMI30more	Leukemia	1	1	1
137	1.64285714285714	yearsBMI30more	Leukemia	1.00985232896852	0.993298791349465	1.02668173484604
138	3.28571428571429	yearsBMI30more	Leukemia	1.01995325659484	0.987225133158433	1.05376637070631
139	4.92857142857143	yearsBMI30more	Leukemia	1.03065184709902	0.983065058152391	1.08054214837525
140	6.57142857142857	yearsBMI30more	Leukemia	1.04232575911386	0.982123658936109	1.10621812052586
141	8.21428571428571	yearsBMI30more	Leukemia	1.05537103710137	0.985684908716852	1.12998384788335
142	9.85714285714286	yearsBMI30more	Leukemia	1.07019220682679	0.994963440761992	1.15110898816108
143	11.5	yearsBMI30more	Leukemia	1.08692174951205	1.01006442822133	1.16962725995878
144	13.1428571428571	yearsBMI30more	Leukemia	1.10541792879192	1.02995331723829	1.1864118274517
145	14.7857142857143	yearsBMI30more	Leukemia	1.12552170737262	1.05323583800824	1.2027687133801
146	16.4285714285714	yearsBMI30more	Leukemia	1.14706442155066	1.07796844558548	1.22058933410867
147	18.0714285714286	yearsBMI30more	Leukemia	1.16986493187027	1.10160493461337	1.24235460083533
148	19.7142857142857	yearsBMI30more	Leukemia	1.19372703969318	1.12164100318572	1.27044592810654
149	21.3571428571429	yearsBMI30more	Leukemia	1.21843720601658	1.13691229040265	1.30580805356559
150	23	yearsBMI30more	Leukemia	1.24377258849356	1.148014150876	1.34751845237059
151	0	yearsBMI25more	Liver	1	1	1
152	1.64285714285714	yearsBMI25more	Liver	0.991693200160113	0.97765259052389	1.00593545475782
153	3.28571428571429	yearsBMI25more	Liver	0.983739125170987	0.956333438891127	1.01193017731795
154	4.92857142857143	yearsBMI25more	Liver	0.976762403464762	0.93715793306909	1.01804056622324
155	6.57142857142857	yearsBMI25more	Liver	0.971396184124714	0.921195769957192	1.02433226172533
156	8.21428571428571	yearsBMI25more	Liver	0.968265384020342	0.909449607635814	1.03088488468236
157	9.85714285714286	yearsBMI25more	Liver	0.967999336608706	0.902889963805035	1.03780388888809
158	11.5	yearsBMI25more	Liver	0.971248678915897	0.902491762589944	1.04524388520595
159	13.1428571428571	yearsBMI25more	Liver	0.978629315098874	0.909124337886973	1.0534481329549
160	14.7857142857143	yearsBMI25more	Liver	0.990000284411084	0.922262758566285	1.06271293514839
161	16.4285714285714	yearsBMI25more	Liver	1.0047622802124	0.940458786826948	1.07346249923803
162	18.0714285714286	yearsBMI25more	Liver	1.02230606245386	0.961999234358371	1.0863934689376
163	19.7142857142857	yearsBMI25more	Liver	1.04199794947237	0.984790196067611	1.10252897626336
164	21.3571428571429	yearsBMI25more	Liver	1.06316289692425	1.0065165683397	1.12299725702566
165	23	yearsBMI25more	Liver	1.08510199127641	1.02536116592492	1.14832350843901
166	0	yearsBMI30more	Liver	1	1	1
167	1.64285714285714	yearsBMI30more	Liver	0.993645296825937	0.976518371505316	1.01107260724887
168	3.28571428571429	yearsBMI30more	Liver	0.987853420787475	0.954538636962827	1.02233093891989
169	4.92857142857143	yearsBMI30more	Liver	0.98378210282249	0.936069480692131	1.03392669646513
170	6.57142857142857	yearsBMI30more	Liver	0.982621543101961	0.923044290038201	1.04604416861527
171	8.21428571428571	yearsBMI30more	Liver	0.985576345710662	0.91730967882327	1.05892345371353
172	9.85714285714286	yearsBMI30more	Liver	0.993861981243445	0.920635380446104	1.07291296721892
173	11.5	yearsBMI30more	Liver	1.00781915297609	0.933193572690597	1.0884123882004
174	13.1428571428571	yearsBMI30more	Liver	1.0269421847252	0.953595718255125	1.1059301447975
175	14.7857142857143	yearsBMI30more	Liver	1.05071901813449	0.980160329590783	1.12635700684849
176	16.4285714285714	yearsBMI30more	Liver	1.07863562545999	1.0106597755893	1.15118345521675
177	18.0714285714286	yearsBMI30more	Liver	1.11014792408425	1.04219027998898	1.18253685244657
178	19.7142857142857	yearsBMI30more	Liver	1.14465661341243	1.07179114438064	1.22247582422969
179	21.3571428571429	yearsBMI30more	Liver	1.18148504262369	1.09777058212735	1.27158345165199
180	23	yearsBMI30more	Liver	1.2198954624859	1.12015879917925	1.32851247562763
181	0	yearsBMI25more	Brain and CNS	1	1	1
182	1.64285714285714	yearsBMI25more	Brain and CNS	1.00575354061535	0.987013558530694	1.02484933030316
183	3.28571428571429	yearsBMI25more	Brain and CNS	1.01167521064626	0.974664503510333	1.05009131670434
184	4.92857142857143	yearsBMI25more	Brain and CNS	1.01807246789932	0.963971182074971	1.07521009877451
185	6.57142857142857	yearsBMI25more	Brain and CNS	1.02527290684785	0.955945019735415	1.09962865208209
186	8.21428571428571	yearsBMI25more	Brain and CNS	1.03361459132112	0.951564142595737	1.12273999782884
187	9.85714285714286	yearsBMI25more	Brain and CNS	1.04344917974955	0.951793923418202	1.14393059666722
188	11.5	yearsBMI25more	Brain and CNS	1.05514622759513	0.957604158448858	1.16262398380938
189	13.1428571428571	yearsBMI25more	Brain and CNS	1.06905958097512	0.969840020242209	1.17842980679358
190	14.7857142857143	yearsBMI25more	Brain and CNS	1.08515401562202	0.987995019729383	1.19186758445719
191	16.4285714285714	yearsBMI25more	Brain and CNS	1.10314785727625	1.01059756029097	1.20417388961714
192	18.0714285714286	yearsBMI25more	Brain and CNS	1.12274277218586	1.03577635386763	1.21701111228177
193	19.7142857142857	yearsBMI25more	Brain and CNS	1.14362156055813	1.06113560226855	1.23251945460823
194	21.3571428571429	yearsBMI25more	Brain and CNS	1.16544357392235	1.08400130352361	1.25300469619529
195	23	yearsBMI25more	Brain and CNS	1.18785637763498	1.10240139434784	1.27993558528001
196	0	yearsBMI30more	Brain and CNS	1	1	1
197	1.64285714285714	yearsBMI30more	Brain and CNS	1.01726149197093	0.994830504651745	1.04019824302552
198	3.28571428571429	yearsBMI30more	Brain and CNS	1.03465602142205	0.990122873388583	1.08119215446583
199	4.92857142857143	yearsBMI30more	Brain and CNS	1.05180402512134	0.986837381201662	1.12104762986818
200	6.57142857142857	yearsBMI30more	Brain and CNS	1.06828647260366	0.985938525725502	1.15751231721896
201	8.21428571428571	yearsBMI30more	Brain and CNS	1.08366063886579	0.988342339567596	1.18817168223389
202	9.85714285714286	yearsBMI30more	Brain and CNS	1.09747924835362	0.994837109271052	1.21071147159897
203	11.5	yearsBMI30more	Brain and CNS	1.10960906542547	1.0052645204297	1.22478437570649
204	13.1428571428571	yearsBMI30more	Brain and CNS	1.12023439100066	1.01847357807014	1.23216263809075
205	14.7857142857143	yearsBMI30more	Brain and CNS	1.12956792240094	1.03282958020344	1.23536710777189
206	16.4285714285714	yearsBMI30more	Brain and CNS	1.13783598069367	1.04600534708626	1.23772858577401
207	18.0714285714286	yearsBMI30more	Brain and CNS	1.14527599038983	1.05504850144517	1.24321971204806
208	19.7142857142857	yearsBMI30more	Brain and CNS	1.15213441397209	1.05741093259915	1.25534327945333
209	21.3571428571429	yearsBMI30more	Brain and CNS	1.15866519069657	1.05259386506468	1.27542546910951
210	23	yearsBMI30more	Brain and CNS	1.16511870266227	1.0423128780432	1.3023935709611
211	0	yearsBMI25more	Pancreas	1	1	1
212	1.64285714285714	yearsBMI25more	Pancreas	0.983390821134272	0.969318064374577	0.997667889038157
213	3.28571428571429	yearsBMI25more	Pancreas	0.967380782394265	0.940144363856893	0.995406252616954
214	4.92857142857143	yearsBMI25more	Pancreas	0.952663741186739	0.913633148814636	0.993361728336378
215	6.57142857142857	yearsBMI25more	Pancreas	0.939920524760106	0.890852602218317	0.991691095323097
216	8.21428571428571	yearsBMI25more	Pancreas	0.929801812998744	0.872768347313336	0.990562288512248
217	9.85714285714286	yearsBMI25more	Pancreas	0.92294504771257	0.860287676099776	0.990165946534335
218	11.5	yearsBMI25more	Pancreas	0.919996002524952	0.8543053620652	0.990737834789915
219	13.1428571428571	yearsBMI25more	Pancreas	0.921550718496422	0.855599796999554	0.992585236391442
220	14.7857142857143	yearsBMI25more	Pancreas	0.927376976917609	0.863528365894327	0.995946504231094
221	16.4285714285714	yearsBMI25more	Pancreas	0.936759697015376	0.876545362877981	1.00111045830094
222	18.0714285714286	yearsBMI25more	Pancreas	0.948992148017606	0.892886467463425	1.00862330186
223	19.7142857142857	yearsBMI25more	Pancreas	0.963357070208222	0.910447743998998	1.01934114378034
224	21.3571428571429	yearsBMI25more	Pancreas	0.97910647301209	0.926935389440959	1.03421392301392
225	23	yearsBMI25more	Pancreas	0.995479279811521	0.940566673074699	1.05359782023168
226	0	yearsBMI30more	Pancreas	1	1	1
227	1.64285714285714	yearsBMI30more	Pancreas	0.981368291915558	0.964112082377187	0.998933362605112
228	3.28571428571429	yearsBMI30more	Pancreas	0.963690086672926	0.930540429812612	0.998020669922626
229	4.92857142857143	yearsBMI30more	Pancreas	0.948264489668719	0.901360658206964	0.99760904159654
230	6.57142857142857	yearsBMI30more	Pancreas	0.936366018636868	0.878469654573061	0.998078096714653
231	8.21428571428571	yearsBMI30more	Pancreas	0.929229945200703	0.863593982604261	0.99985445527749
232	9.85714285714286	yearsBMI30more	Pancreas	0.928057979998581	0.858327229203675	1.00345367702959
233	11.5	yearsBMI30more	Pancreas	0.933054827158104	0.862599190732374	1.00926516026972
234	13.1428571428571	yearsBMI30more	Pancreas	0.943508736288063	0.874800551674902	1.01761336769564
235	14.7857142857143	yearsBMI30more	Pancreas	0.958736339203186	0.893132138411525	1.02915943629967
236	16.4285714285714	yearsBMI30more	Pancreas	0.978080830636691	0.915360466772799	1.04509878456047
237	18.0714285714286	yearsBMI30more	Pancreas	1.00087627602858	0.938680853105214	1.06719266362254
238	19.7142857142857	yearsBMI30more	Pancreas	1.02641721352292	0.960261885679175	1.09713018076418
239	21.3571428571429	yearsBMI30more	Pancreas	1.05393332281083	0.978448989473665	1.13524104054581
240	23	yearsBMI30more	Pancreas	1.082606323499	0.99318672197077	1.18007664193734
241	0	yearsBMI25more	Trachea, bronchus & Lung	1	1	1
242	1.64285714285714	yearsBMI25more	Trachea, bronchus & Lung	0.966304828369205	0.959066538869579	0.973597746857287
243	3.28571428571429	yearsBMI25more	Trachea, bronchus & Lung	0.934143330677846	0.920331880288974	0.948162049950834
244	4.92857142857143	yearsBMI25more	Trachea, bronchus & Lung	0.90430248416701	0.884791714100659	0.924243491251313
245	6.57142857142857	yearsBMI25more	Trachea, bronchus & Lung	0.877498982121566	0.853321332336869	0.902361671324545
246	8.21428571428571	yearsBMI25more	Trachea, bronchus & Lung	0.854366207761565	0.826666389291559	0.882994187764699
247	9.85714285714286	yearsBMI25more	Trachea, bronchus & Lung	0.835483544071426	0.805488809275224	0.866595220661398
248	11.5	yearsBMI25more	Trachea, bronchus & Lung	0.821410002559668	0.790413963244021	0.8536215498217
249	13.1428571428571	yearsBMI25more	Trachea, bronchus & Lung	0.812627081950931	0.781952005410461	0.844505506413336
250	14.7857142857143	yearsBMI25more	Trachea, bronchus & Lung	0.80868504036055	0.779400195617042	0.839070221152821
251	16.4285714285714	yearsBMI25more	Trachea, bronchus & Lung	0.808636914172921	0.78136881901158	0.836856607344877
252	18.0714285714286	yearsBMI25more	Trachea, bronchus & Lung	0.811593788902452	0.78642831298431	0.837564552686927
253	19.7142857142857	yearsBMI25more	Trachea, bronchus & Lung	0.816694868403436	0.793040928754353	0.841054331362395
254	21.3571428571429	yearsBMI25more	Trachea, bronchus & Lung	0.82307964408916	0.799648187779107	0.847197693770149
255	23	yearsBMI25more	Trachea, bronchus & Lung	0.82990357533764	0.805035276864947	0.855540078989286
256	0	yearsBMI30more	Trachea, bronchus & Lung	1	1	1
257	1.64285714285714	yearsBMI30more	Trachea, bronchus & Lung	0.969059418804791	0.959562683589295	0.978650142647915
258	3.28571428571429	yearsBMI30more	Trachea, bronchus & Lung	0.939681207397133	0.921602373046055	0.958114689545409
259	4.92857142857143	yearsBMI30more	Trachea, bronchus & Lung	0.91309948350726	0.887768784153852	0.939152943495178
260	6.57142857142857	yearsBMI30more	Trachea, bronchus & Lung	0.89046177829603	0.85952896982754	0.922507799551218
261	8.21428571428571	yearsBMI30more	Trachea, bronchus & Lung	0.872819232672411	0.838167274175848	0.90890379091922
262	9.85714285714286	yearsBMI30more	Trachea, bronchus & Lung	0.861137380052375	0.82480618130271	0.899068901438447
263	11.5	yearsBMI30more	Trachea, bronchus & Lung	0.855397418711734	0.819192526883125	0.893202415704033
264	13.1428571428571	yearsBMI30more	Trachea, bronchus & Lung	0.854729393088169	0.819866653245035	0.891074582088809
265	14.7857142857143	yearsBMI30more	Trachea, bronchus & Lung	0.858327828070066	0.825304732050504	0.892672284344049
266	16.4285714285714	yearsBMI30more	Trachea, bronchus & Lung	0.865446524518775	0.833807152725932	0.898286473500448
267	18.0714285714286	yearsBMI30more	Trachea, bronchus & Lung	0.875363461890318	0.843506025726087	0.90842408594889
268	19.7142857142857	yearsBMI30more	Trachea, bronchus & Lung	0.887352881852957	0.852773470121285	0.923334466327572
269	21.3571428571429	yearsBMI30more	Trachea, bronchus & Lung	0.900663838426688	0.860744253571135	0.942434813225801
270	23	yearsBMI30more	Trachea, bronchus & Lung	0.91453688961658	0.867253191596675	0.964398552318657
271	0	yearsBMI25more	Ovary	1	1	1
272	1.64285714285714	yearsBMI25more	Ovary	0.994614219016518	0.973424912009177	1.01626477036424
273	3.28571428571429	yearsBMI25more	Ovary	0.989504693437309	0.948174713018375	1.0326362060612
274	4.92857142857143	yearsBMI25more	Ovary	0.985219781451835	0.925535092530018	1.04875333803998
275	6.57142857142857	yearsBMI25more	Ovary	0.982321178915472	0.906718652694986	1.0642274708674
276	8.21428571428571	yearsBMI25more	Ovary	0.981368382766225	0.892845826718694	1.07866764213104
277	9.85714285714286	yearsBMI25more	Ovary	0.982928293764329	0.88499252294502	1.09170191344371
278	11.5	yearsBMI25more	Ovary	0.987588174945423	0.884238419641863	1.10301744600406
279	13.1428571428571	yearsBMI25more	Ovary	0.9959038931395	0.891541246096022	1.11248309454388
280	14.7857142857143	yearsBMI25more	Ovary	1.00776014633595	0.906243382098588	1.12064874911559
281	16.4285714285714	yearsBMI25more	Ovary	1.02263174653479	0.926582318813166	1.12863764804006
282	18.0714285714286	yearsBMI25more	Ovary	1.03998086634088	0.950384458550453	1.13802387299636
283	19.7142857142857	yearsBMI25more	Ovary	1.05924655296812	0.974861340663666	1.15093625439183
284	21.3571428571429	yearsBMI25more	Ovary	1.07983163441694	0.99682550243583	1.16974972634453
285	23	yearsBMI25more	Ovary	1.10111940829739	1.0138353000677	1.1959180660293
286	0	yearsBMI30more	Ovary	1	1	1
287	1.64285714285714	yearsBMI30more	Ovary	1.01030331343749	0.985102081624252	1.03614925212604
288	3.28571428571429	yearsBMI30more	Ovary	1.02071517018295	0.971076988797915	1.07289068803011
289	4.92857142857143	yearsBMI30more	Ovary	1.03124214484995	0.959330134741978	1.10854472595167
290	6.57142857142857	yearsBMI30more	Ovary	1.04189126138852	0.95124090312775	1.14118032244875
291	8.21428571428571	yearsBMI30more	Ovary	1.05266979501585	0.948119603869008	1.16874885069017
292	9.85714285714286	yearsBMI30more	Ovary	1.06358505784213	0.951155401048017	1.18930426512707
293	11.5	yearsBMI30more	Ovary	1.07463995978877	0.960296070471875	1.20259894701781
294	13.1428571428571	yearsBMI30more	Ovary	1.08583303323867	0.974243845099062	1.21020356659519
295	14.7857142857143	yearsBMI30more	Ovary	1.0971625211062	0.991285571054503	1.21434794661601
296	16.4285714285714	yearsBMI30more	Ovary	1.10862654157623	1.00903291781128	1.21805026079155
297	18.0714285714286	yearsBMI30more	Ovary	1.12022308393997	1.02427736960538	1.22515618818705
298	19.7142857142857	yearsBMI30more	Ovary	1.13195000444336	1.03369013615907	1.23955019762533
299	21.3571428571429	yearsBMI30more	Ovary	1.14380502215453	1.03563931783998	1.26326792172647
300	23	yearsBMI30more	Ovary	1.15578586050914	1.03114470635745	1.29549320004925
301	0	yearsBMI25more	Head and Neck	1	1	1
302	1.64285714285714	yearsBMI25more	Head and Neck	0.964116475211719	0.949641331562415	0.978812259830097
303	3.28571428571429	yearsBMI25more	Head and Neck	0.930059914521822	0.902599572352313	0.958355699577817
304	4.92857142857143	yearsBMI25more	Head and Neck	0.898896228420064	0.860298905249645	0.939225221068184
305	6.57142857142857	yearsBMI25more	Head and Neck	0.871591061645097	0.823939792984181	0.921998166866316
306	8.21428571428571	yearsBMI25more	Head and Neck	0.849000458004911	0.794512849040252	0.907224821553555
307	9.85714285714286	yearsBMI25more	Head and Neck	0.831921594136098	0.77289827961902	0.8954522956515
308	11.5	yearsBMI25more	Head and Neck	0.82115200085563	0.75996790245181	0.887261957161359
309	13.1428571428571	yearsBMI25more	Head and Neck	0.81742809401698	0.756502441229663	0.883260452936701
310	14.7857142857143	yearsBMI25more	Head and Neck	0.820263000612964	0.761589829929464	0.88345637472194
311	16.4285714285714	yearsBMI25more	Head and Neck	0.82850270887647	0.773319650099378	0.887623557124714
312	18.0714285714286	yearsBMI25more	Head and Neck	0.841057881484606	0.789633594322499	0.89583113623009
313	19.7142857142857	yearsBMI25more	Head and Neck	0.856846196002266	0.808137947084678	0.908490198056031
314	21.3571428571429	yearsBMI25more	Head and Neck	0.874739606721224	0.826220914428857	0.926107492807467
315	23	yearsBMI25more	Head and Neck	0.893576665080372	0.841781947640209	0.948558303744288
316	0	yearsBMI30more	Head and Neck	1	1	1
317	1.64285714285714	yearsBMI30more	Head and Neck	0.984442438503265	0.965990873932545	1.00324644971121
318	3.28571428571429	yearsBMI30more	Head and Neck	0.969570417754977	0.934044144951873	1.00644792868328
319	4.92857142857143	yearsBMI30more	Head and Neck	0.956341411896781	0.905995759772268	1.00948474233325
320	6.57142857142857	yearsBMI30more	Head and Neck	0.945702276507983	0.883526236183012	1.0122538065832
321	8.21428571428571	yearsBMI30more	Head and Neck	0.938570852352385	0.86814963519406	1.01470438870664
322	9.85714285714286	yearsBMI30more	Head and Neck	0.935828834210727	0.861216668427814	1.01690508213104
323	11.5	yearsBMI30more	Head and Neck	0.937603904634994	0.862537043316294	1.0192038577344
324	13.1428571428571	yearsBMI30more	Head and Neck	0.943331988248325	0.870485396959381	1.02227474827365
325	14.7857142857143	yearsBMI30more	Head and Neck	0.952460083080981	0.883173453663019	1.02718237974663
326	16.4285714285714	yearsBMI30more	Head and Neck	0.964452787409206	0.898230762202926	1.03555702864165
327	18.0714285714286	yearsBMI30more	Head and Neck	0.978773104074619	0.91278801386506	1.04952823077001
328	19.7142857142857	yearsBMI30more	Head and Neck	0.994866586519348	0.924241178120086	1.07088879872875
329	21.3571428571429	yearsBMI30more	Head and Neck	1.01214870973074	0.931476384407134	1.09980781881189
330	23	yearsBMI30more	Head and Neck	1.03002101256591	0.934982473191009	1.13471997256419
331	0	yearsBMI25more	Cervix Uteri	1	1	1
332	1.64285714285714	yearsBMI25more	Cervix Uteri	0.982133460680378	0.953755197852384	1.011356097204
333	3.28571428571429	yearsBMI25more	Cervix Uteri	0.965090903597602	0.910627751695862	1.02281140726525
334	4.92857142857143	yearsBMI25more	Cervix Uteri	0.949954896732495	0.872486459283428	1.03430178912713
335	6.57142857142857	yearsBMI25more	Cervix Uteri	0.937787742178879	0.840956293613679	1.04576879447788
336	8.21428571428571	yearsBMI25more	Cervix Uteri	0.929614039644496	0.817444241368644	1.05717579128977
337	9.85714285714286	yearsBMI25more	Cervix Uteri	0.926460923974958	0.803279565271118	1.06853190440969
338	11.5	yearsBMI25more	Cervix Uteri	0.929410560147384	0.799863228439082	1.07993961792589
339	13.1428571428571	yearsBMI25more	Cervix Uteri	0.939531828583693	0.808574179743338	1.09169953609206
340	14.7857142857143	yearsBMI25more	Cervix Uteri	0.956647267007679	0.828613104581224	1.1044647838822
341	16.4285714285714	yearsBMI25more	Cervix Uteri	0.979830861097961	0.857717871124282	1.11932903426803
342	18.0714285714286	yearsBMI25more	Cervix Uteri	1.00815336685527	0.893090237583242	1.13804089254405
343	19.7142857142857	yearsBMI25more	Cervix Uteri	1.04062817062811	0.93095081236529	1.16322685916504
344	21.3571428571429	yearsBMI25more	Cervix Uteri	1.07615618386808	0.96668075077481	1.19802957817177
345	23	yearsBMI25more	Cervix Uteri	1.11353779163808	0.996414226908105	1.24442865218199
346	0	yearsBMI30more	Cervix Uteri	1	1	1
347	1.64285714285714	yearsBMI30more	Cervix Uteri	0.998985310000775	0.964547698390207	1.03465246069523
348	3.28571428571429	yearsBMI30more	Cervix Uteri	0.998314960690027	0.93153751370149	1.06987936189213
349	4.92857142857143	yearsBMI30more	Cervix Uteri	0.998758809718626	0.903373087036964	1.10421615864426
350	6.57142857142857	yearsBMI30more	Cervix Uteri	1.00112086951189	0.88225849820947	1.13599698660458
351	8.21428571428571	yearsBMI30more	Cervix Uteri	1.00622137003437	0.870213835686873	1.16348580543389
352	9.85714285714286	yearsBMI30more	Cervix Uteri	1.01488457781785	0.869119023468683	1.18509741298929
353	11.5	yearsBMI30more	Cervix Uteri	1.02733875204794	0.878918863389153	1.20082177709744
354	13.1428571428571	yearsBMI30more	Cervix Uteri	1.0432310844981	0.897693236291769	1.21236414809006
355	14.7857142857143	yearsBMI30more	Cervix Uteri	1.0621916217944	0.92309612171819	1.22224654059878
356	16.4285714285714	yearsBMI30more	Cervix Uteri	1.08384305891917	0.951881163722824	1.2340991934045
357	18.0714285714286	yearsBMI30more	Cervix Uteri	1.10778831291717	0.979518861674995	1.25285483950492
358	19.7142857142857	yearsBMI30more	Cervix Uteri	1.13359958789281	1.00096429577047	1.2838100530665
359	21.3571428571429	yearsBMI30more	Cervix Uteri	1.16080902030093	1.01318661963866	1.32994016649426
360	23	yearsBMI30more	Cervix Uteri	1.18892317457279	1.01680590744244	1.39017515996903
361	0	yearsBMI25more	Kidney	1	1	1
362	1.64285714285714	yearsBMI25more	Kidney	1.01859710352358	1.00450175825353	1.03289023715651
363	3.28571428571429	yearsBMI25more	Kidney	1.03757242402586	1.00931291671094	1.06662316242528
364	4.92857142857143	yearsBMI25more	Kidney	1.05700818581506	1.01508867752612	1.10065881889545
365	6.57142857142857	yearsBMI25more	Kidney	1.0769953109894	1.0225211535515	1.13437154416261
366	8.21428571428571	yearsBMI25more	Kidney	1.09763107147175	1.03231660173	1.16707797495571
367	9.85714285714286	yearsBMI25more	Kidney	1.11901955680135	1.04519758686747	1.19805554876647
368	11.5	yearsBMI25more	Kidney	1.14127223334204	1.0618985162738	1.22657889679327
369	13.1428571428571	yearsBMI25more	Kidney	1.1644986262279	1.08305716953453	1.25206414641017
370	14.7857142857143	yearsBMI25more	Kidney	1.18870945634983	1.10837155863043	1.27487047156059
371	16.4285714285714	yearsBMI25more	Kidney	1.21385001862945	1.13682803493199	1.29609036938896
372	18.0714285714286	yearsBMI25more	Kidney	1.23985863491429	1.16707099569858	1.3171858783547
373	19.7142857142857	yearsBMI25more	Kidney	1.26666682990888	1.19732891270748	1.34002014063399
374	21.3571428571429	yearsBMI25more	Kidney	1.29419871784664	1.2256188738258	1.36661596606088
375	23	yearsBMI25more	Kidney	1.32237440383918	1.25049333091339	1.39838735697356
376	0	yearsBMI30more	Kidney	1	1	1
377	1.64285714285714	yearsBMI30more	Kidney	1.02481600939094	1.00823859361694	1.0416659903251
378	3.28571428571429	yearsBMI30more	Kidney	1.05022531209629	1.01696704767677	1.08457123432608
379	4.92857142857143	yearsBMI30more	Kidney	1.07618968199444	1.0271483859798	1.12757245928639
380	6.57142857142857	yearsBMI30more	Kidney	1.10266400046475	1.03980700646836	1.16932073967317
381	8.21428571428571	yearsBMI30more	Kidney	1.12959786936557	1.05598557258653	1.20834164746193
382	9.85714285714286	yearsBMI30more	Kidney	1.15693757759033	1.0766803482957	1.24317729078953
383	11.5	yearsBMI30more	Kidney	1.18467105392467	1.10200772616433	1.27353508753686
384	13.1428571428571	yearsBMI30more	Kidney	1.21283060657928	1.13111743610857	1.30044682656122
385	14.7857142857143	yearsBMI30more	Kidney	1.24145337821932	1.16272321547176	1.32551450748047
386	16.4285714285714	yearsBMI30more	Kidney	1.27057981244133	1.194899580251	1.35105333240165
387	18.0714285714286	yearsBMI30more	Kidney	1.30025379755362	1.22505039828073	1.380073783434
388	19.7142857142857	yearsBMI30more	Kidney	1.33052282452824	1.2506568279292	1.4154890031039
389	21.3571428571429	yearsBMI30more	Kidney	1.36143816099021	1.27071569088829	1.45863774209375
390	23	yearsBMI30more	Kidney	1.39305343074227	1.28615803357884	1.50883313732678
391	0	yearsBMI25more	Malignant melanoma of skin	1	1	1
392	1.64285714285714	yearsBMI25more	Malignant melanoma of skin	1.01060709972912	0.996681933993102	1.02472682125488
393	3.28571428571429	yearsBMI25more	Malignant melanoma of skin	1.0212233483411	0.993529957193501	1.04968865774612
394	4.92857142857143	yearsBMI25more	Malignant melanoma of skin	1.03161236937386	0.990888129258656	1.07401032389132
395	6.57142857142857	yearsBMI25more	Malignant melanoma of skin	1.04151919296387	0.98910532032106	1.09671053933872
396	8.21428571428571	yearsBMI25more	Malignant melanoma of skin	1.0506799923432	0.988517695575434	1.11675132499038
397	9.85714285714286	yearsBMI25more	Malignant melanoma of skin	1.05882359814863	0.989441481394801	1.13307096283856
398	11.5	yearsBMI25more	Malignant melanoma of skin	1.06567368866299	0.992156125093965	1.14463881438118
399	13.1428571428571	yearsBMI25more	Malignant melanoma of skin	1.07098144896055	0.996824013821202	1.15065573071495
400	14.7857142857143	yearsBMI25more	Malignant melanoma of skin	1.07481295947865	1.00305976617779	1.15169896831302
401	16.4285714285714	yearsBMI25more	Malignant melanoma of skin	1.07742934945238	1.01005707801724	1.14929544906528
402	18.0714285714286	yearsBMI25more	Malignant melanoma of skin	1.07910176284196	1.01675643123414	1.14526997695524
403	19.7142857142857	yearsBMI25more	Malignant melanoma of skin	1.08010612006887	1.02182290720945	1.1417137180808
404	21.3571428571429	yearsBMI25more	Malignant melanoma of skin	1.08072104301149	1.023902790759	1.14069224476091
405	23	yearsBMI25more	Malignant melanoma of skin	1.08121593830914	1.02231561116666	1.1435097855149
406	0	yearsBMI30more	Malignant melanoma of skin	1	1	1
407	1.64285714285714	yearsBMI30more	Malignant melanoma of skin	1.00821652184593	0.991236863502476	1.02548703781188
408	3.28571428571429	yearsBMI30more	Malignant melanoma of skin	1.01635270372047	0.982857969902158	1.05098890174614
409	4.92857142857143	yearsBMI30more	Malignant melanoma of skin	1.02407120073756	0.975534517282	1.07502277531089
410	6.57142857142857	yearsBMI30more	Malignant melanoma of skin	1.03101179671798	0.969926649734459	1.09594403377066
411	8.21428571428571	yearsBMI30more	Malignant melanoma of skin	1.03680622836761	0.966640458277893	1.11206513856969
412	9.85714285714286	yearsBMI30more	Malignant melanoma of skin	1.04109504644482	0.966163477335195	1.12183799238759
413	11.5	yearsBMI30more	Malignant melanoma of skin	1.04380058330694	0.968294738922063	1.12519423468602
414	13.1428571428571	yearsBMI30more	Malignant melanoma of skin	1.04511809493035	0.972132660310535	1.12358310439023
415	14.7857142857143	yearsBMI30more	Malignant melanoma of skin	1.04526044997556	0.976438757508774	1.11893285665004
416	16.4285714285714	yearsBMI30more	Malignant melanoma of skin	1.04444513352141	0.97951143605553	1.11368341071079
417	18.0714285714286	yearsBMI30more	Malignant melanoma of skin	1.04289202703411	0.97928687608565	1.11062836295601
418	19.7142857142857	yearsBMI30more	Malignant melanoma of skin	1.04082163296515	0.974126832078406	1.11208277605584
419	21.3571428571429	yearsBMI30more	Malignant melanoma of skin	1.03845375734168	0.963922213949245	1.11874816300668
420	23	yearsBMI30more	Malignant melanoma of skin	1.03599852716639	0.950051999087913	1.12972021460019
421	0	yearsBMI25more	Bone and articular cartilage	1	1	1
422	1.64285714285714	yearsBMI25more	Bone and articular cartilage	0.999794463523962	0.958879228878649	1.0424555451703
423	3.28571428571429	yearsBMI25more	Bone and articular cartilage	0.999715601275472	0.920280010581596	1.08600781494967
424	4.92857142857143	yearsBMI25more	Bone and articular cartilage	1.00004761079267	0.885821780218417	1.12900274771471
425	6.57142857142857	yearsBMI25more	Bone and articular cartilage	1.00108653497727	0.856935860178315	1.16948571892446
426	8.21428571428571	yearsBMI25more	Bone and articular cartilage	1.00313081424655	0.834864243581061	1.20531144821181
427	9.85714285714286	yearsBMI25more	Bone and articular cartilage	1.0064838304791	0.820747723348702	1.23425222172136
428	11.5	yearsBMI25more	Bone and articular cartilage	1.01145737222365	0.815706499531108	1.25418396986373
429	13.1428571428571	yearsBMI25more	Bone and articular cartilage	1.01834063788872	0.820681472983705	1.26360553870601
430	14.7857142857143	yearsBMI25more	Bone and articular cartilage	1.02706518166954	0.834540054851182	1.26400510229074
431	16.4285714285714	yearsBMI25more	Bone and articular cartilage	1.03734339375407	0.854677859905774	1.25904901372296
432	18.0714285714286	yearsBMI25more	Bone and articular cartilage	1.04887949011213	0.87777858021907	1.25333222930014
433	19.7142857142857	yearsBMI25more	Bone and articular cartilage	1.06136815009341	0.899517668122832	1.25234043749643
434	21.3571428571429	yearsBMI25more	Bone and articular cartilage	1.07449109381416	0.91509498930906	1.26165165821494
435	23	yearsBMI25more	Bone and articular cartilage	1.08792787719536	0.921286060690543	1.28471179200482
436	0	yearsBMI30more	Bone and articular cartilage	1	1	1
437	1.64285714285714	yearsBMI30more	Bone and articular cartilage	1.02892399242884	0.979408647035815	1.08094265391654
438	3.28571428571429	yearsBMI30more	Bone and articular cartilage	1.05805032063762	0.959942940950139	1.16618439830739
439	4.92857142857143	yearsBMI30more	Bone and articular cartilage	1.08588807826337	0.943084091814365	1.25031577645
440	6.57142857142857	yearsBMI30more	Bone and articular cartilage	1.1107407083408	0.930221774369854	1.32629116535266
441	8.21428571428571	yearsBMI30more	Bone and articular cartilage	1.13079105220473	0.92257223063405	1.38600356837912
442	9.85714285714286	yearsBMI30more	Bone and articular cartilage	1.14422243947152	0.921043767293512	1.42147967065384
443	11.5	yearsBMI30more	Bone and articular cartilage	1.15052553366987	0.924972175298608	1.4310798086429
444	13.1428571428571	yearsBMI30more	Bone and articular cartilage	1.15052306114178	0.932057316103813	1.42019518687156
445	14.7857142857143	yearsBMI30more	Bone and articular cartilage	1.14519935610201	0.939043810380581	1.39661382218679
446	16.4285714285714	yearsBMI30more	Bone and articular cartilage	1.13560421859572	0.941354692596096	1.36993733757879
447	18.0714285714286	yearsBMI30more	Bone and articular cartilage	1.12281050907831	0.933525983817881	1.35047493176434
448	19.7142857142857	yearsBMI30more	Bone and articular cartilage	1.10788056704581	0.911705191511824	1.34626780922727
449	21.3571428571429	yearsBMI30more	Bone and articular cartilage	1.09184215814306	0.876731919335372	1.35973069077057
450	23	yearsBMI30more	Bone and articular cartilage	1.07563917421044	0.833488899099874	1.38814042316054
451	0	yearsBMI25more	Testis	1	1	1
452	1.64285714285714	yearsBMI25more	Testis	1.02066676846603	0.961748456135419	1.08319451474555
453	3.28571428571429	yearsBMI25more	Testis	1.04158489400513	0.925812274002215	1.17183485452157
454	4.92857142857143	yearsBMI25more	Testis	1.06235010025233	0.893879232659674	1.26257294528266
455	6.57142857142857	yearsBMI25more	Testis	1.08251044188229	0.867456595456461	1.35087895224034
456	8.21428571428571	yearsBMI25more	Testis	1.10158271737988	0.847860877753429	1.43123065949852
457	9.85714285714286	yearsBMI25more	Testis	1.11905612712594	0.836294959834318	1.49742217256241
458	11.5	yearsBMI25more	Testis	1.13439814943074	0.833904758136085	1.54317282504568
459	13.1428571428571	yearsBMI25more	Testis	1.14711593380224	0.841557197437193	1.56361916883397
460	14.7857142857143	yearsBMI25more	Testis	1.15727767054238	0.857809769661479	1.56129208841319
461	16.4285714285714	yearsBMI25more	Testis	1.16531287494504	0.879459905160724	1.54407732353017
462	18.0714285714286	yearsBMI25more	Testis	1.17168309302715	0.902267575757185	1.52154561171456
463	19.7142857142857	yearsBMI25more	Testis	1.17686965882624	0.920748054893655	1.50423580750955
464	21.3571428571429	yearsBMI25more	Testis	1.18136769680323	0.929186578113694	1.50199073891423
465	23	yearsBMI25more	Testis	1.18566284744591	0.924421381941412	1.5207311462887
466	0	yearsBMI30more	Testis	1	1	1
467	1.64285714285714	yearsBMI30more	Testis	0.993965879774986	0.921696536347039	1.07190179326536
468	3.28571428571429	yearsBMI30more	Testis	0.988447162560274	0.851689982316605	1.14716365515528
469	4.92857142857143	yearsBMI30more	Testis	0.984505875817727	0.793507371793399	1.22147802777059
470	6.57142857142857	yearsBMI30more	Testis	0.983233914402315	0.749757070737729	1.28941622315033
471	8.21428571428571	yearsBMI30more	Testis	0.985734337962515	0.722462125222544	1.34494550110719
472	9.85714285714286	yearsBMI30more	Testis	0.993114823851043	0.713421941126659	1.38245965885928
473	11.5	yearsBMI30more	Testis	1.00567360162833	0.721520317736076	1.40173376708991
474	13.1428571428571	yearsBMI30more	Testis	1.02292798336021	0.742844621882228	1.40861443741768
475	14.7857142857143	yearsBMI30more	Testis	1.04438698909917	0.772510750961173	1.41194692972559
476	16.4285714285714	yearsBMI30more	Testis	1.06955763292026	0.803435539626895	1.42382739338269
477	18.0714285714286	yearsBMI30more	Testis	1.09792136496601	0.826326387902699	1.45878352827183
478	19.7142857142857	yearsBMI30more	Testis	1.12891319293583	0.833241116758403	1.52950325128291
479	21.3571428571429	yearsBMI30more	Testis	1.16190357701385	0.822591169457436	1.6411796921769
480	23	yearsBMI30more	Testis	1.1962147997179	0.798863799955901	1.79120626963335
481	0	yearsBMI25more	Stomach	1	1	1
482	1.64285714285714	yearsBMI25more	Stomach	0.958394775935155	0.944405319268688	0.972591458136918
483	3.28571428571429	yearsBMI25more	Stomach	0.91913645705978	0.892746351697727	0.946306669402607
484	4.92857142857143	yearsBMI25more	Stomach	0.883405126860902	0.846508107666907	0.921910388212381
485	6.57142857142857	yearsBMI25more	Stomach	0.852242074106925	0.806906568459928	0.900124724804671
486	8.21428571428571	yearsBMI25more	Stomach	0.826547704092116	0.77491647702925	0.881619022683602
487	9.85714285714286	yearsBMI25more	Stomach	0.807148676023416	0.751391606211411	0.867043203332047
488	11.5	yearsBMI25more	Stomach	0.794874527968301	0.737187836300372	0.857075339690478
489	13.1428571428571	yearsBMI25more	Stomach	0.790499930045877	0.733093207706173	0.852402031329413
490	14.7857142857143	yearsBMI25more	Stomach	0.793457671568148	0.738147624182754	0.852912149202385
491	16.4285714285714	yearsBMI25more	Stomach	0.802461895390282	0.750388970531419	0.858148398819518
492	18.0714285714286	yearsBMI25more	Stomach	0.816313844460774	0.767753676320678	0.86794542730395
493	19.7142857142857	yearsBMI25more	Stomach	0.833825842420226	0.787862486675946	0.882470668734564
494	21.3571428571429	yearsBMI25more	Stomach	0.853753200374722	0.80807749236532	0.90201067847656
495	23	yearsBMI25more	Stomach	0.87480159682516	0.826157732234125	0.926309594341456
496	0	yearsBMI30more	Stomach	1	1	1
497	1.64285714285714	yearsBMI30more	Stomach	0.975500989759487	0.957972405452515	0.993350304878806
498	3.28571428571429	yearsBMI30more	Stomach	0.952249654089053	0.918784357616213	0.986933872127907
499	4.92857142857143	yearsBMI30more	Stomach	0.931605788010551	0.884542207415942	0.981173466883134
500	6.57142857142857	yearsBMI30more	Stomach	0.914872380852311	0.857117382369142	0.976519074823641
501	8.21428571428571	yearsBMI30more	Stomach	0.903284542895773	0.838167163698127	0.973460904665417
502	9.85714285714286	yearsBMI30more	Stomach	0.898021566971113	0.829186305751733	0.972571217290111
503	11.5	yearsBMI30more	Stomach	0.899210553515185	0.829963189010037	0.974235520635009
504	13.1428571428571	yearsBMI30more	Stomach	0.906034864250632	0.838744645742665	0.978723595321194
505	14.7857142857143	yearsBMI30more	Stomach	0.917726918728974	0.853620843767179	0.986647296055822
506	16.4285714285714	yearsBMI30more	Stomach	0.933562157135231	0.87227886650308	0.999150999414828
507	18.0714285714286	yearsBMI30more	Stomach	0.952818926152312	0.891889925331431	1.01791026027868
508	19.7142857142857	yearsBMI30more	Stomach	0.974745053744018	0.90969355677416	1.04444833397265
509	21.3571428571429	yearsBMI30more	Stomach	0.998530637077797	0.924157086955668	1.07888956028838
510	23	yearsBMI30more	Stomach	1.0233248732783	0.935276951718802	1.1196617155438
511	0	yearsBMI25more	Thyroid	1	1	1
512	1.64285714285714	yearsBMI25more	Thyroid	1.02072749745052	0.996297988356414	1.04575602503262
513	3.28571428571429	yearsBMI25more	Thyroid	1.04183597377509	0.993008433570125	1.09306442881812
514	4.92857142857143	yearsBMI25more	Thyroid	1.06321990325086	0.991017680142916	1.1406825380812
515	6.57142857142857	yearsBMI25more	Thyroid	1.08476028571017	0.991234117415466	1.18711095268002
516	8.21428571428571	yearsBMI25more	Thyroid	1.10632850458808	0.994558683374743	1.23065916624542
517	9.85714285714286	yearsBMI25more	Thyroid	1.1277862365899	1.0018908263257	1.26950138879518
518	11.5	yearsBMI25more	Thyroid	1.14898552433419	1.01412361168097	1.30178187345551
519	13.1428571428571	yearsBMI25more	Thyroid	1.16978403723995	1.03199307525069	1.32597274787816
520	14.7857142857143	yearsBMI25more	Thyroid	1.19019159131905	1.05494948740886	1.34277142266393
521	16.4285714285714	yearsBMI25more	Thyroid	1.21031847751339	1.08144192432471	1.35455338290593
522	18.0714285714286	yearsBMI25more	Thyroid	1.23028593926866	1.10935059819932	1.36440499046832
523	19.7142857142857	yearsBMI25more	Thyroid	1.25022471723578	1.13584351042973	1.37612428933623
524	21.3571428571429	yearsBMI25more	Thyroid	1.27027495715895	1.15775262252722	1.3937333722146
525	23	yearsBMI25more	Thyroid	1.2905804564189	1.17294810883732	1.42000988956061
526	0	yearsBMI30more	Thyroid	1	1	1
527	1.64285714285714	yearsBMI30more	Thyroid	1.0175230379281	0.988548882099553	1.04734642005307
528	3.28571428571429	yearsBMI30more	Thyroid	1.03532834478815	0.977955934680273	1.09606654401275
529	4.92857142857143	yearsBMI30more	Thyroid	1.05336340730032	0.969806423257068	1.14411952863012
530	6.57142857142857	yearsBMI30more	Thyroid	1.07156958275126	0.965679542457549	1.18907082545779
531	8.21428571428571	yearsBMI30more	Thyroid	1.0898840846734	0.967101737604778	1.22825476559096
532	9.85714285714286	yearsBMI30more	Thyroid	1.10824227082103	0.975487438277698	1.25906381019425
533	11.5	yearsBMI30more	Thyroid	1.12662544253792	0.990855185318359	1.28099938980078
534	13.1428571428571	yearsBMI30more	Thyroid	1.14506211596833	1.01177596280548	1.29590670032349
535	14.7857142857143	yearsBMI30more	Thyroid	1.16358497662081	1.03626563732706	1.30654722982995
536	16.4285714285714	yearsBMI30more	Thyroid	1.18222911437293	1.0614427133245	1.31676035015912
537	18.0714285714286	yearsBMI30more	Thyroid	1.20103206027931	1.08336558385082	1.33147852518213
538	19.7142857142857	yearsBMI30more	Thyroid	1.22003383469024	1.09799253824775	1.35563995741209
539	21.3571428571429	yearsBMI30more	Thyroid	1.23927700810528	1.10347799897166	1.39178805943536
540	23	yearsBMI30more	Thyroid	1.25880515082616	1.10120259179166	1.43896356543109
541	0	yearsBMI25more	Corpus Uteri	1	1	1
542	1.64285714285714	yearsBMI25more	Corpus Uteri	1.01129011873192	0.993195790875188	1.02971409428107
543	3.28571428571429	yearsBMI25more	Corpus Uteri	1.02372715984616	0.987744180017126	1.06102097993482
544	4.92857142857143	yearsBMI25more	Corpus Uteri	1.03967197202518	0.986547236070625	1.09565743017028
545	6.57142857142857	yearsBMI25more	Corpus Uteri	1.06174682010749	0.992640804763336	1.13566388224101
546	8.21428571428571	yearsBMI25more	Corpus Uteri	1.09286620540736	1.0092509434317	1.18340889418481
547	9.85714285714286	yearsBMI25more	Corpus Uteri	1.13643157473686	1.04006705618063	1.24172447957491
548	11.5	yearsBMI25more	Corpus Uteri	1.19662680586961	1.08963876951302	1.31411964459162
549	13.1428571428571	yearsBMI25more	Corpus Uteri	1.27850757015078	1.16351827609641	1.40486113584468
550	14.7857142857143	yearsBMI25more	Corpus Uteri	1.38490818014318	1.26457362301574	1.51669355782824
551	16.4285714285714	yearsBMI25more	Corpus Uteri	1.5170921162822	1.39366582461504	1.65144932783393
552	18.0714285714286	yearsBMI25more	Corpus Uteri	1.67635678584058	1.55120934100147	1.81160079375199
553	19.7142857142857	yearsBMI25more	Corpus Uteri	1.86369455450221	1.73623614108556	2.00050978682516
554	21.3571428571429	yearsBMI25more	Corpus Uteri	2.07934728552747	1.94549182009987	2.22241239421325
555	23	yearsBMI25more	Corpus Uteri	2.32249769120864	2.1737567415256	2.48141635290976
556	0	yearsBMI30more	Corpus Uteri	1	1	1
557	1.64285714285714	yearsBMI30more	Corpus Uteri	1.06918026740321	1.0504371203366	1.08825785196746
558	3.28571428571429	yearsBMI30more	Corpus Uteri	1.14347995601163	1.10423615694696	1.18411845290008
559	4.92857142857143	yearsBMI30more	Corpus Uteri	1.22410068798487	1.16358105196796	1.28776804313783
560	6.57142857142857	yearsBMI30more	Corpus Uteri	1.3125385650647	1.23117059777372	1.39928413486912
561	8.21428571428571	yearsBMI30more	Corpus Uteri	1.41061575141337	1.31026601128664	1.51865100750156
562	9.85714285714286	yearsBMI30more	Corpus Uteri	1.52051670913524	1.40475474083412	1.64581830233699
563	11.5	yearsBMI30more	Corpus Uteri	1.64402532280717	1.51736365981224	1.78126004570695
564	13.1428571428571	yearsBMI30more	Corpus Uteri	1.78232776636269	1.64918420741849	1.92622040185553
565	14.7857142857143	yearsBMI30more	Corpus Uteri	1.93662991026234	1.80088841680748	2.08260288328773
566	16.4285714285714	yearsBMI30more	Corpus Uteri	2.10816168706401	1.97229258715773	2.25339066208698
567	18.0714285714286	yearsBMI30more	Corpus Uteri	2.29814615075884	2.16163834500054	2.44327444619158
568	19.7142857142857	yearsBMI30more	Corpus Uteri	2.50776043311627	2.3651235750317	2.65899949427346
569	21.3571428571429	yearsBMI30more	Corpus Uteri	2.73808766462144	2.57804945461806	2.90806060594475
570	23	yearsBMI30more	Corpus Uteri	2.99010619277194	2.79785598148345	3.19556657069698
571	0	yearsBMI25more	Esophagus	1	1	1
572	1.64285714285714	yearsBMI25more	Esophagus	0.927914573528389	0.904759184668413	0.95166257536466
573	3.28571428571429	yearsBMI25more	Esophagus	0.861969234579697	0.81988245285654	0.906216444532097
574	4.92857142857143	yearsBMI25more	Esophagus	0.803561129473661	0.746780624076996	0.864658867654835
575	6.57142857142857	yearsBMI25more	Esophagus	0.753700441991388	0.68619927256676	0.827841676563054
576	8.21428571428571	yearsBMI25more	Esophagus	0.713083885099964	0.638420151786417	0.796479600097858
577	9.85714285714286	yearsBMI25more	Esophagus	0.682266087782634	0.60356910728809	0.771224055236543
578	11.5	yearsBMI25more	Esophagus	0.661831704337236	0.581889427416928	0.752756768258114
579	13.1428571428571	yearsBMI25more	Esophagus	0.652379900205076	0.573741255099573	0.741796986723086
580	14.7857142857143	yearsBMI25more	Esophagus	0.652861881564353	0.577500877382641	0.738057123534613
581	16.4285714285714	yearsBMI25more	Esophagus	0.661455291190119	0.5905182500474	0.740913768894162
582	18.0714285714286	yearsBMI25more	Esophagus	0.676578013015042	0.610102155070437	0.750296985334422
583	19.7142857142857	yearsBMI25more	Esophagus	0.696711901256851	0.633065103298501	0.766757590686622
584	21.3571428571429	yearsBMI25more	Esophagus	0.720255034200602	0.655767087528412	0.791084706990321
585	23	yearsBMI25more	Esophagus	0.745491553110366	0.675177573954131	0.823128132802382
586	0	yearsBMI30more	Esophagus	1	1	1
587	1.64285714285714	yearsBMI30more	Esophagus	0.93668625956475	0.905829226556535	0.968594436053608
588	3.28571428571429	yearsBMI30more	Esophagus	0.878945568204281	0.822736655518567	0.938994642677023
589	4.92857142857143	yearsBMI30more	Esophagus	0.829544321118823	0.753808141552423	0.912889822711781
590	6.57142857142857	yearsBMI30more	Esophagus	0.790734882189785	0.701051109821343	0.891891682577945
591	8.21428571428571	yearsBMI30more	Esophagus	0.764433649334784	0.665875620619975	0.877579515062015
592	9.85714285714286	yearsBMI30more	Esophagus	0.752490843626283	0.64963837606957	0.871627186138948
593	11.5	yearsBMI30more	Esophagus	0.754769901869183	0.651290764656896	0.874690131784266
594	13.1428571428571	yearsBMI30more	Esophagus	0.769525276624379	0.667858346510181	0.886668789060045
595	14.7857142857143	yearsBMI30more	Esophagus	0.795455836049999	0.696671119723594	0.908247764536368
596	16.4285714285714	yearsBMI30more	Esophagus	0.831541685752455	0.73456533434012	0.941320727808635
597	18.0714285714286	yearsBMI30more	Esophagus	0.87683252844671	0.777257142049623	0.989164642366407
598	19.7142857142857	yearsBMI30more	Esophagus	0.930258951620375	0.819957995427184	1.05539762023906
599	21.3571428571429	yearsBMI30more	Esophagus	0.990456814915808	0.859361681273255	1.14155043631883
600	23	yearsBMI30more	Esophagus	1.0557068586106	0.894539959361177	1.24591077196079
601	0	yearsBMI25more	Prostate	1	1	1
602	1.64285714285714	yearsBMI25more	Prostate	1.01988873114334	1.01323037301961	1.02659084410712
603	3.28571428571429	yearsBMI25more	Prostate	1.03985848645982	1.02644922346368	1.05344292454498
604	4.92857142857143	yearsBMI25more	Prostate	1.05917960183518	1.0392268713225	1.07951541660588
605	6.57142857142857	yearsBMI25more	Prostate	1.07704203184591	1.05109330078414	1.10363136887787
606	8.21428571428571	yearsBMI25more	Prostate	1.09258976318624	1.06155343053785	1.12453349617507
607	9.85714285714286	yearsBMI25more	Prostate	1.10493514860597	1.07008604389237	1.14091917149392
608	11.5	yearsBMI25more	Prostate	1.11317999455886	1.07613932314132	1.15149560436919
609	13.1428571428571	yearsBMI25more	Prostate	1.11653612256405	1.07917179504426	1.15519412082043
610	14.7857142857143	yearsBMI25more	Prostate	1.11523661946707	1.07916467743006	1.15251429500289
611	16.4285714285714	yearsBMI25more	Prostate	1.11015078388602	1.07638493140504	1.14497586040526
612	18.0714285714286	yearsBMI25more	Prostate	1.10218499168137	1.07101252777556	1.13426474890146
613	19.7142857142857	yearsBMI25more	Prostate	1.09224850662213	1.06313818782782	1.12215590962432
614	21.3571428571429	yearsBMI25more	Prostate	1.08123411182561	1.05290136295045	1.11032927272441
615	23	yearsBMI25more	Prostate	1.06997477066104	1.04076273201836	1.10000673028609
616	0	yearsBMI30more	Prostate	1	1	1
617	1.64285714285714	yearsBMI30more	Prostate	1.00833781272905	0.999900944034235	1.01684586922881
618	3.28571428571429	yearsBMI30more	Prostate	1.01648258628377	0.999777144269908	1.03346716229712
619	4.92857142857143	yearsBMI30more	Prostate	1.0238350139298	0.999569767010516	1.0486893164883
620	6.57142857142857	yearsBMI30more	Prostate	1.0297567266483	0.999204697736423	1.06124292497785
621	8.21428571428571	yearsBMI30more	Prostate	1.03359976460019	0.998577199086944	1.06985065787443
622	9.85714285714286	yearsBMI30more	Prostate	1.03474121912486	0.997518634158327	1.07335277145916
623	11.5	yearsBMI30more	Prostate	1.03306887086503	0.995805115001065	1.07172706373295
624	13.1428571428571	yearsBMI30more	Prostate	1.0289593359981	0.99312757715877	1.0660838944445
625	14.7857142857143	yearsBMI30more	Prostate	1.02282066857613	0.988976469692959	1.05782306467949
626	16.4285714285714	yearsBMI30more	Prostate	1.01506548605114	0.982609766516076	1.04859322193127
627	18.0714285714286	yearsBMI30more	Prostate	1.00610392958238	0.973257142767852	1.04005927379313
628	19.7142857142857	yearsBMI30more	Prostate	0.996338203097001	0.960667348508992	1.03333356389313
629	21.3571428571429	yearsBMI30more	Prostate	0.986158699515649	0.945456854647201	1.02861275567492
630	23	yearsBMI30more	Prostate	0.975928078750607	0.92874411028681	1.02550918422484
631	0	yearsBMI25more	Bladder	1	1	1
632	1.64285714285714	yearsBMI25more	Bladder	1.00269739137612	0.994877759253756	1.01057848496545
633	3.28571428571429	yearsBMI25more	Bladder	1.00543199670261	0.989954734775641	1.02115123498298
634	4.92857142857143	yearsBMI25more	Bladder	1.00827144839666	0.985613792223841	1.03144996719061
635	6.57142857142857	yearsBMI25more	Bladder	1.01128680012216	0.982243550760622	1.04118880832494
636	8.21428571428571	yearsBMI25more	Bladder	1.01455001549702	0.980222594084823	1.05007958412346
637	9.85714285714286	yearsBMI25more	Bladder	1.01813411721213	0.979917899513293	1.05784074476666
638	11.5	yearsBMI25more	Bladder	1.022113388313	0.98167862989609	1.06421363036013
639	13.1428571428571	yearsBMI25more	Bladder	1.02655522972308	0.985771684210937	1.06902608032948
640	14.7857142857143	yearsBMI25more	Bladder	1.03144025807886	0.991921635198876	1.07253332141756
641	16.4285714285714	yearsBMI25more	Bladder	1.03669614366835	0.999475850705891	1.07530251335016
642	18.0714285714286	yearsBMI25more	Bladder	1.04224871177999	1.00763696873263	1.0780493480438
643	19.7142857142857	yearsBMI25more	Bladder	1.04802239541802	1.01544947600054	1.08164016748889
644	21.3571428571429	yearsBMI25more	Bladder	1.05394004212609	1.02194092440637	1.08694111946049
645	23	yearsBMI25more	Bladder	1.0599258194274	1.02650974048543	1.09442969548206
646	0	yearsBMI30more	Bladder	1	1	1
647	1.64285714285714	yearsBMI30more	Bladder	1.01500510184378	1.00526889673873	1.02483560379832
648	3.28571428571429	yearsBMI30more	Bladder	1.02987051048331	1.01047502599678	1.04963828009198
649	4.92857142857143	yearsBMI30more	Bladder	1.04375365888539	1.01540947642826	1.07288904203329
650	6.57142857142857	yearsBMI30more	Bladder	1.05573696301821	1.01983743610268	1.0929001972533
651	8.21428571428571	yearsBMI30more	Bladder	1.06487126632359	1.0234879052733	1.10792790808682
652	9.85714285714286	yearsBMI30more	Bladder	1.07023021123249	1.02602503035393	1.11633992461142
653	11.5	yearsBMI30more	Bladder	1.07160934329922	1.02717541341627	1.11796541237967
654	13.1428571428571	yearsBMI30more	Bladder	1.06951065632621	1.02669272198622	1.11411430070571
655	14.7857142857143	yearsBMI30more	Bladder	1.06449541637847	1.02412140335515	1.10646109707152
656	16.4285714285714	yearsBMI30more	Bladder	1.05714180139799	1.01873882770554	1.0969924360103
657	18.0714285714286	yearsBMI30more	Bladder	1.0480311291611	1.00972979942354	1.08778531476217
658	19.7142857142857	yearsBMI30more	Bladder	1.03773704593451	0.996773028520012	1.08038454662425
659	21.3571428571429	yearsBMI30more	Bladder	1.02681777143962	0.980543747929632	1.07527556824511
660	23	yearsBMI30more	Bladder	1.01579195525289	0.96239513087851	1.07215140980045
661	0	yearsBMI25more	Hodgkin lymphoma	1	1	1
662	1.64285714285714	yearsBMI25more	Hodgkin lymphoma	0.967881038844266	0.919585992988244	1.01871245592823
663	3.28571428571429	yearsBMI25more	Hodgkin lymphoma	0.937519447557871	0.84710682794083	1.03758190296467
664	4.92857142857143	yearsBMI25more	Hodgkin lymphoma	0.910394442405852	0.784740532380315	1.05616825761433
665	6.57142857142857	yearsBMI25more	Hodgkin lymphoma	0.887879609471031	0.734010445732375	1.07400406288204
666	8.21428571428571	yearsBMI25more	Hodgkin lymphoma	0.871240191089512	0.695976874266092	1.09063892585528
667	9.85714285714286	yearsBMI25more	Hodgkin lymphoma	0.861718106444889	0.671579456563756	1.10568911499227
668	11.5	yearsBMI25more	Hodgkin lymphoma	0.860637361902534	0.661967360991084	1.11893231048975
669	13.1428571428571	yearsBMI25more	Hodgkin lymphoma	0.869349884391075	0.668498053482854	1.13054812583708
670	14.7857142857143	yearsBMI25more	Hodgkin lymphoma	0.887588557746473	0.689975892808496	1.14179851217081
671	16.4285714285714	yearsBMI25more	Hodgkin lymphoma	0.914148259069725	0.723517912413357	1.15500532222177
672	18.0714285714286	yearsBMI25more	Hodgkin lymphoma	0.947865783849106	0.76551611910232	1.17365202609377
673	19.7142857142857	yearsBMI25more	Hodgkin lymphoma	0.987506005198233	0.810774716239534	1.20276087891037
674	21.3571428571429	yearsBMI25more	Hodgkin lymphoma	1.03165088330936	0.852593682420505	1.24831272736085
675	23	yearsBMI25more	Hodgkin lymphoma	1.07868767607442	0.885195501283673	1.31447471301817
676	0	yearsBMI30more	Hodgkin lymphoma	1	1	1
677	1.64285714285714	yearsBMI30more	Hodgkin lymphoma	0.998242871209714	0.938476353482646	1.0618155974022
678	3.28571428571429	yearsBMI30more	Hodgkin lymphoma	0.997045997797633	0.882689384848354	1.12621805449157
679	4.92857142857143	yearsBMI30more	Hodgkin lymphoma	0.997657958518924	0.836187306384025	1.19030915035087
680	6.57142857142857	yearsBMI30more	Hodgkin lymphoma	1.0013863409498	0.801892721542697	1.25050967155766
681	8.21428571428571	yearsBMI30more	Hodgkin lymphoma	1.00958103948525	0.782324035300975	1.30285384226499
682	9.85714285714286	yearsBMI30more	Hodgkin lymphoma	1.02363378471583	0.779884552935898	1.34356568708418
683	11.5	yearsBMI30more	Hodgkin lymphoma	1.04401294710256	0.794271314376712	1.37228049658711
684	13.1428571428571	yearsBMI30more	Hodgkin lymphoma	1.07027001646384	0.822565216085146	1.39256789096092
685	14.7857142857143	yearsBMI30more	Hodgkin lymphoma	1.10194195129037	0.861151574610604	1.41006078350691
686	16.4285714285714	yearsBMI30more	Hodgkin lymphoma	1.13855402269833	0.904606770719254	1.4330041566811
687	18.0714285714286	yearsBMI30more	Hodgkin lymphoma	1.17958656252865	0.944979780108331	1.47243833972685
688	19.7142857142857	yearsBMI30more	Hodgkin lymphoma	1.22444398869716	0.973658218719574	1.53982480980671
689	21.3571428571429	yearsBMI30more	Hodgkin lymphoma	1.27242632476553	0.986225830961561	1.64168155114913
690	23	yearsBMI30more	Hodgkin lymphoma	1.32274387172827	0.984608952540624	1.77700126093716
691	0	yearsBMI25more	Larynx	1	1	1
692	1.64285714285714	yearsBMI25more	Larynx	0.95757023861521	0.93941949778662	0.976071674094488
693	3.28571428571429	yearsBMI25more	Larynx	0.917409293263715	0.883280955947271	0.95285628621305
694	4.92857142857143	yearsBMI25more	Larynx	0.880390442582715	0.832854301918265	0.930639764489151
695	6.57142857142857	yearsBMI25more	Larynx	0.847275148175994	0.789134206982832	0.909699732142356
696	8.21428571428571	yearsBMI25more	Larynx	0.818705782628933	0.752865534476758	0.89030394913203
697	9.85714285714286	yearsBMI25more	Larynx	0.795248328172056	0.724647489379146	0.872727654107084
698	11.5	yearsBMI25more	Larynx	0.77743925394661	0.705030699313178	0.85728436246232
699	13.1428571428571	yearsBMI25more	Larynx	0.765729335644809	0.694429874754806	0.844349353020086
700	14.7857142857143	yearsBMI25more	Larynx	0.759533047465951	0.691649237573445	0.83407949991654
701	16.4285714285714	yearsBMI25more	Larynx	0.757733927171364	0.694577632762392	0.826632873424175
702	18.0714285714286	yearsBMI25more	Larynx	0.759305343525377	0.700971763623999	0.822493336572468
703	19.7142857142857	yearsBMI25more	Larynx	0.76326762324815	0.708305144511954	0.822495035102837
704	21.3571428571429	yearsBMI25more	Larynx	0.768650444156659	0.714015370692813	0.827466087640311
705	23	yearsBMI25more	Larynx	0.774506319547972	0.716366940929826	0.837364212035165
706	0	yearsBMI30more	Larynx	1	1	1
707	1.64285714285714	yearsBMI30more	Larynx	0.963617988481183	0.939499591421625	0.988355541825676
708	3.28571428571429	yearsBMI30more	Larynx	0.929319740967881	0.883997070497248	0.976966111965523
709	4.92857142857143	yearsBMI30more	Larynx	0.898624414022404	0.83586215294711	0.966099295954373
710	6.57142857142857	yearsBMI30more	Larynx	0.872916326324647	0.797008358401481	0.956053854055418
711	8.21428571428571	yearsBMI30more	Larynx	0.853447747783953	0.768981100472385	0.947192405314075
712	9.85714285714286	yearsBMI30more	Larynx	0.841372005856113	0.75307820847388	0.940017709014471
713	11.5	yearsBMI30more	Larynx	0.836649396323953	0.74859834576875	0.935057118848439
714	13.1428571428571	yearsBMI30more	Larynx	0.838219549038064	0.753103395059793	0.932955576881699
715	14.7857142857143	yearsBMI30more	Larynx	0.845125140962576	0.763979535505294	0.934889575824331
716	16.4285714285714	yearsBMI30more	Larynx	0.856492025856544	0.778092675280403	0.942790767297078
717	18.0714285714286	yearsBMI30more	Larynx	0.87147474615198	0.791812177032576	0.95915199994381
718	19.7142857142857	yearsBMI30more	Larynx	0.889212548307096	0.802075729990268	0.985815835714658
719	21.3571428571429	yearsBMI30more	Larynx	0.908794659142561	0.8077334119353	1.02250039466264
720	23	yearsBMI30more	Larynx	0.929275817893998	0.809352401674559	1.06696853426994
721	0	yearsBMI25more	Multiple myeloma	1	1	1
722	1.64285714285714	yearsBMI25more	Multiple myeloma	0.99049313011662	0.97070318162667	1.0106865408272
723	3.28571428571429	yearsBMI25more	Multiple myeloma	0.981485243857252	0.94300856258646	1.02153185255007
724	4.92857142857143	yearsBMI25more	Multiple myeloma	0.973873872009293	0.918450526568563	1.03264170594558
725	6.57142857142857	yearsBMI25more	Multiple myeloma	0.968567582500052	0.898466434809512	1.04413823992088
726	8.21428571428571	yearsBMI25more	Multiple myeloma	0.966467071827638	0.884386282719	1.05616586233718
727	9.85714285714286	yearsBMI25more	Multiple myeloma	0.968491368466927	0.877507997686957	1.06890824159708
728	11.5	yearsBMI25more	Multiple myeloma	0.975613158990404	0.879181536783875	1.08262172961125
729	13.1428571428571	yearsBMI25more	Multiple myeloma	0.98879146316535	0.890697421664706	1.09768877044838
730	14.7857142857143	yearsBMI25more	Multiple myeloma	1.00792479583527	0.911510389287165	1.11453737225536
731	16.4285714285714	yearsBMI25more	Multiple myeloma	1.03225802167266	0.939840614993218	1.13376311505248
732	18.0714285714286	yearsBMI25more	Multiple myeloma	1.06101448496696	0.973524139394797	1.15636756373554
733	19.7142857142857	yearsBMI25more	Multiple myeloma	1.09336070679201	1.00976729035448	1.18387439024398
734	21.3571428571429	yearsBMI25more	Multiple myeloma	1.1283683800326	1.045257824276	1.21808722354151
735	23	yearsBMI25more	Multiple myeloma	1.16503044867995	1.07713301174908	1.26010059254184
736	0	yearsBMI30more	Multiple myeloma	1	1	1
737	1.64285714285714	yearsBMI30more	Multiple myeloma	1.01976852677465	0.996508180634038	1.04357181246467
738	3.28571428571429	yearsBMI30more	Multiple myeloma	1.03987564242283	0.993589673766581	1.08831782400179
739	4.92857142857143	yearsBMI30more	Multiple myeloma	1.06020654316912	0.992490619259565	1.13254260782553
740	6.57142857142857	yearsBMI30more	Multiple myeloma	1.08063242081637	0.994483248799919	1.17424444336156
741	8.21428571428571	yearsBMI30more	Multiple myeloma	1.10101467873332	1.00081547417743	1.21124558329053
742	9.85714285714286	yearsBMI30more	Multiple myeloma	1.12120993453871	1.01263989538789	1.24142029465151
743	11.5	yearsBMI30more	Multiple myeloma	1.14117182378374	1.02997112957099	1.26437828596258
744	13.1428571428571	yearsBMI30more	Multiple myeloma	1.16095451176994	1.05161916726204	1.281657296061
745	14.7857142857143	yearsBMI30more	Multiple myeloma	1.18062156260224	1.07588182690785	1.29555796856186
746	16.4285714285714	yearsBMI30more	Multiple myeloma	1.20024206826492	1.10028545764442	1.30927934421397
747	18.0714285714286	yearsBMI30more	Multiple myeloma	1.21989060941552	1.1215380539099	1.32686812877391
748	19.7142857142857	yearsBMI30more	Multiple myeloma	1.23964725892116	1.1364620003947	1.35220124035562
749	21.3571428571429	yearsBMI30more	Multiple myeloma	1.25959763483385	1.1438387432006	1.38707157028059
750	23	yearsBMI30more	Multiple myeloma	1.27982954438479	1.14498060364418	1.43056018369827
751	0	yearsBMI25more	Gallbladder & biliary tract	1	1	1
752	1.64285714285714	yearsBMI25more	Gallbladder & biliary tract	0.981464324441147	0.953952928405578	1.00976913164963
753	3.28571428571429	yearsBMI25more	Gallbladder & biliary tract	0.963963377491343	0.911156822714881	1.01983036287409
754	4.92857142857143	yearsBMI25more	Gallbladder & biliary tract	0.94897995131597	0.87379076294409	1.03063912573917
755	6.57142857142857	yearsBMI25more	Gallbladder & biliary tract	0.937972947296273	0.84376540184588	1.04269889229276
756	8.21428571428571	yearsBMI25more	Gallbladder & biliary tract	0.932366471603515	0.822770089643626	1.05656154533634
757	9.85714285714286	yearsBMI25more	Gallbladder & biliary tract	0.933624691192463	0.812461401481861	1.0728571996336
758	11.5	yearsBMI25more	Gallbladder & biliary tract	0.943351714171159	0.814676888516383	1.0923501932776
759	13.1428571428571	yearsBMI25more	Gallbladder & biliary tract	0.963232884257859	0.831386825622652	1.11598784190601
760	14.7857142857143	yearsBMI25more	Gallbladder & biliary tract	0.993319562787772	0.86217463250223	1.14441287950366
761	16.4285714285714	yearsBMI25more	Gallbladder & biliary tract	1.03265429938099	0.905022444527465	1.17828558670369
762	18.0714285714286	yearsBMI25more	Gallbladder & biliary tract	1.08026496609858	0.957406728430748	1.21888886126036
763	19.7142857142857	yearsBMI25more	Gallbladder & biliary tract	1.13505283045495	1.01574431400335	1.26837523002815
764	21.3571428571429	yearsBMI25more	Gallbladder & biliary tract	1.19567567718706	1.07528187967347	1.32954935077198
765	23	yearsBMI25more	Gallbladder & biliary tract	1.26053051124315	1.13133415047351	1.40448086810593
766	0	yearsBMI30more	Gallbladder & biliary tract	1	1	1
767	1.64285714285714	yearsBMI30more	Gallbladder & biliary tract	1.02094605427523	0.989197469614627	1.05371361912827
768	3.28571428571429	yearsBMI30more	Gallbladder & biliary tract	1.04238440421744	0.97938312077645	1.10943840373145
769	4.92857142857143	yearsBMI30more	Gallbladder & biliary tract	1.06445033618734	0.972462492149927	1.16513955793233
770	6.57142857142857	yearsBMI30more	Gallbladder & biliary tract	1.08729482171406	0.970348055969609	1.21833606204826
771	8.21428571428571	yearsBMI30more	Gallbladder & biliary tract	1.11108090246925	0.97491762504704	1.26626162058802
772	9.85714285714286	yearsBMI30more	Gallbladder & biliary tract	1.13597960138025	0.987965022222711	1.30616937414321
773	11.5	yearsBMI30more	Gallbladder & biliary tract	1.16206522546782	1.00965997627044	1.3374756056289
774	13.1428571428571	yearsBMI30more	Gallbladder & biliary tract	1.18931011980064	1.03845389491764	1.36208123247724
775	14.7857142857143	yearsBMI30more	Gallbladder & biliary tract	1.21767767051489	1.07213544570088	1.38297723036408
776	16.4285714285714	yearsBMI30more	Gallbladder & biliary tract	1.24712553260254	1.10740467660784	1.40447491953293
777	18.0714285714286	yearsBMI30more	Gallbladder & biliary tract	1.27760493898392	1.13967067158233	1.43223338181532
778	19.7142857142857	yearsBMI30more	Gallbladder & biliary tract	1.30906001657631	1.16417008052834	1.47198262149208
779	21.3571428571429	yearsBMI30more	Gallbladder & biliary tract	1.34142711590376	1.17859032143277	1.52676182262755
780	23	yearsBMI30more	Gallbladder & biliary tract	1.37463797134986	1.18424553221091	1.59564000950803

## Sheet: Figure 3
	value	expo	cancer	HR	low	up
1	0	cumOver	Non-Hodgkin Lymph.	1	1	1
2	55.65	cumOver	Non-Hodgkin Lymph.	1.06888372217317	1.01755469323026	1.1228019674302
3	111.3	cumOver	Non-Hodgkin Lymph.	1.10360333817652	1.03903481373479	1.17218433101052
4	166.95	cumOver	Non-Hodgkin Lymph.	1.11516839346489	1.05020747125118	1.184147494496
5	222.6	cumOver	Non-Hodgkin Lymph.	1.12237351074835	1.04149886465233	1.20952824854984
6	278.25	cumOver	Non-Hodgkin Lymph.	1.12962456763526	1.02156940912646	1.2491091181913
7	333.9	cumOver	Non-Hodgkin Lymph.	1.136922469735	0.997362166487225	1.29601136439828
8	389.55	cumOver	Non-Hodgkin Lymph.	1.14426751968951	0.971705989716037	1.34747358817764
9	445.2	cumOver	Non-Hodgkin Lymph.	1.15166002209593	0.945713419645775	1.40245530933756
10	500.85	cumOver	Non-Hodgkin Lymph.	1.15910028351927	0.91986869951472	1.46054917181467
11	556.5	cumOver	Non-Hodgkin Lymph.	1.16658861250508	0.894403184323786	1.52160570834221
12	612.15	cumOver	Non-Hodgkin Lymph.	1.17412531959224	0.86943426946708	1.58559458089059
13	667.8	cumOver	Non-Hodgkin Lymph.	1.18171071732588	0.845022841961475	1.65254730416685
14	723.45	cumOver	Non-Hodgkin Lymph.	1.18934512027031	0.82119955274956	1.72253115625135
15	779.1	cumOver	Non-Hodgkin Lymph.	1.19702884502206	0.797977882081422	1.79563630520358
16	0	cumObese	Non-Hodgkin Lymph.	1	1	1
17	47.4357142857143	cumObese	Non-Hodgkin Lymph.	1.09599783893755	1.01788557927817	1.18010441193952
18	94.8714285714286	cumObese	Non-Hodgkin Lymph.	1.11158431140163	1.02859166053959	1.20127328341942
19	142.307142857143	cumObese	Non-Hodgkin Lymph.	1.10154748330168	1.0054011939801	1.20688822057663
20	189.742857142857	cumObese	Non-Hodgkin Lymph.	1.09119854878256	0.959172105952195	1.24139793627871
21	237.178571428571	cumObese	Non-Hodgkin Lymph.	1.08094684152536	0.90661223945382	1.2888046546863
22	284.614285714286	cumObese	Non-Hodgkin Lymph.	1.07079144808915	0.853866061033693	1.34282691118183
23	332.05	cumObese	Non-Hodgkin Lymph.	1.06073146361468	0.802869472669236	1.40141240413769
24	379.485714285714	cumObese	Non-Hodgkin Lymph.	1.05076599174377	0.754263660735946	1.46382389458876
25	426.921428571429	cumObese	Non-Hodgkin Lymph.	1.04089414453944	0.708239417840012	1.52979429391382
26	474.357142857143	cumObese	Non-Hodgkin Lymph.	1.03111504240678	0.664808603967276	1.59925461904803
27	521.792857142857	cumObese	Non-Hodgkin Lymph.	1.02142781401463	0.623905467442907	1.67223214683269
28	569.228571428572	cumObese	Non-Hodgkin Lymph.	1.01183159621787	0.585429426336725	1.74880717136338
29	616.664285714286	cumObese	Non-Hodgkin Lymph.	1.00232553398053	0.549264913357934	1.82909275949811
30	664.1	cumObese	Non-Hodgkin Lymph.	0.992908780299697	0.515291237928382	1.91322454843149
31	0	cumOver	Breast premenopausal	1	1	1
32	49.8928571428571	cumOver	Breast premenopausal	1.00155108625191	0.930411034553284	1.07813056930693
33	99.7857142857143	cumOver	Breast premenopausal	0.975244928889935	0.886126835833537	1.07332566046358
34	149.678571428571	cumOver	Breast premenopausal	0.930288245647649	0.845993964715489	1.02298155316182
35	199.571428571429	cumOver	Breast premenopausal	0.880935798119787	0.787938883116412	0.984908724569557
36	249.464285714286	cumOver	Breast premenopausal	0.833931885853944	0.718700465147665	0.967638708987101
37	299.357142857143	cumOver	Breast premenopausal	0.789435951777897	0.649473483775686	0.959560532535486
38	349.25	cumOver	Breast premenopausal	0.747314178209303	0.584520990269217	0.955446408683158
39	399.142857142857	cumOver	Breast premenopausal	0.707439887548686	0.525004268467361	0.953270715218979
40	449.035714285714	cumOver	Breast premenopausal	0.669693161307491	0.471022335196141	0.952160644601417
41	498.928571428571	cumOver	Breast premenopausal	0.633960479463574	0.422306581302468	0.951692223886579
42	548.821428571429	cumOver	Breast premenopausal	0.600134379059529	0.378464566810899	0.951638025097136
43	598.714285714286	cumOver	Breast premenopausal	0.568113131017122	0.339073458390781	0.951866097587933
44	648.607142857143	cumOver	Breast premenopausal	0.537800434195859	0.30371819224111	0.952294970831534
45	698.5	cumOver	Breast premenopausal	0.509105125775622	0.272007252599318	0.952871758433626
46	0	cumObese	Breast premenopausal	1	1	1
47	41.6785714285714	cumObese	Breast premenopausal	0.983592192016981	0.873894986315214	1.10705933246745
48	83.3571428571429	cumObese	Breast premenopausal	0.922314222329385	0.803500314286183	1.05869718976622
49	125.035714285714	cumObese	Breast premenopausal	0.843560719517209	0.728408147205354	0.976917529330952
50	166.714285714286	cumObese	Breast premenopausal	0.768565558629509	0.630408514515418	0.937000380404988
51	208.392857142857	cumObese	Breast premenopausal	0.700237699841641	0.533319541180668	0.919397843915505
52	250.071428571429	cumObese	Breast premenopausal	0.637984399345013	0.447228329264019	0.9101035582371
53	291.75	cumObese	Breast premenopausal	0.581265610091639	0.373582233451152	0.904405186386849
54	333.428571428571	cumObese	Breast premenopausal	0.529589296888887	0.311446399317757	0.900523570006404
55	375.107142857143	cumObese	Breast premenopausal	0.482507167996832	0.259351866010254	0.897672998269919
56	416.785714285714	cumObese	Breast premenopausal	0.439610786199797	0.215819465026676	0.895459746039668
57	458.464285714286	cumObese	Breast premenopausal	0.400528025615725	0.179510688762493	0.893666557738424
58	500.142857142857	cumObese	Breast premenopausal	0.364919843506116	0.149262293104423	0.892164319701061
59	541.821428571429	cumObese	Breast premenopausal	0.332477339082099	0.124082044997215	0.890871689015071
60	583.5	cumObese	Breast premenopausal	0.302919073791793	0.103131797229176	0.889734957909947
61	0	cumOver	Breast postmenopausal	1	1	1
62	55.65	cumOver	Breast postmenopausal	1.12550779960828	1.09765782580726	1.15406438800492
63	111.3	cumOver	Breast postmenopausal	1.20203644034775	1.1629124085846	1.24247672761744
64	166.95	cumOver	Breast postmenopausal	1.2334190608219	1.19419465517969	1.27393182761303
65	222.6	cumOver	Breast postmenopausal	1.24944865462446	1.20489546858018	1.29564927518772
66	278.25	cumOver	Breast postmenopausal	1.2652240126922	1.20725115836129	1.32598075487941
67	333.9	cumOver	Breast postmenopausal	1.28119854815009	1.2056518234952	1.36147906700233
68	389.55	cumOver	Breast postmenopausal	1.29737477578308	1.20224066357064	1.40003691427236
69	445.2	cumOver	Breast postmenopausal	1.31375524212739	1.19793198408101	1.44077698830394
70	500.85	cumOver	Breast postmenopausal	1.33034252587148	1.19313651854308	1.48332668444613
71	556.5	cumOver	Breast postmenopausal	1.34713923826193	1.18805773627439	1.52752182983622
72	612.15	cumOver	Breast postmenopausal	1.36414802351454	1.1828058675874	1.57329269413783
73	667.8	cumOver	Breast postmenopausal	1.38137155923062	1.17744518817191	1.62061674192568
74	723.45	cumOver	Breast postmenopausal	1.39881255681848	1.17201547124076	1.66949721836146
75	779.1	cumOver	Breast postmenopausal	1.41647376192025	1.16654254343436	1.71995263224739
76	0	cumObese	Breast postmenopausal	1	1	1
77	47.4357142857143	cumObese	Breast postmenopausal	1.16407298139099	1.12266276292003	1.20701064536959
78	94.8714285714286	cumObese	Breast postmenopausal	1.22079304546571	1.17235766113424	1.27122951405082
79	142.307142857143	cumObese	Breast postmenopausal	1.22247740990847	1.17206245950259	1.27506090278734
80	189.742857142857	cumObese	Breast postmenopausal	1.21950294887413	1.15321727033933	1.28959865635303
81	237.178571428571	cumObese	Breast postmenopausal	1.21653572512564	1.12753795274759	1.31255818653428
82	284.614285714286	cumObese	Breast postmenopausal	1.21357572105364	1.09964910195402	1.33930544581343
83	332.05	cumObese	Breast postmenopausal	1.21062291909163	1.07123532083467	1.36814743103129
84	379.485714285714	cumObese	Breast postmenopausal	1.20767730171586	1.04294657371146	1.39842682438612
85	426.921428571429	cumObese	Breast postmenopausal	1.20473885144522	1.01506442356011	1.42985574757029
86	474.357142857143	cumObese	Breast postmenopausal	1.20180755084112	0.987721309018701	1.46229647580822
87	521.792857142857	cumObese	Breast postmenopausal	1.1988833825074	0.960981686219188	1.49568028763094
88	569.228571428572	cumObese	Breast postmenopausal	1.19596632909024	0.934875945664102	1.52997354028777
89	616.664285714286	cumObese	Breast postmenopausal	1.19305637327803	0.909416116302323	1.56516195864968
90	664.1	cumObese	Breast postmenopausal	1.19015349780128	0.884603766704561	1.60124272769651
91	0	cumOver	Colorectal	1	1	1
92	55.65	cumOver	Colorectal	1.08460847834377	1.06191158674726	1.10779048460949
93	111.3	cumOver	Colorectal	1.1327033013877	1.10376598468729	1.16239926467574
94	166.95	cumOver	Colorectal	1.1554247411772	1.12591593858181	1.1857069313771
95	222.6	cumOver	Colorectal	1.17347719044635	1.13597727437451	1.21221502186835
96	278.25	cumOver	Colorectal	1.19181095940539	1.14072953271303	1.24517979260219
97	333.9	cumOver	Colorectal	1.21043116519251	1.14323828636795	1.28157324954891
98	389.55	cumOver	Colorectal	1.22934228294081	1.14474592035257	1.32019029005202
99	445.2	cumOver	Colorectal	1.24854885770044	1.1457458449392	1.36057595753078
100	500.85	cumOver	Colorectal	1.26805550553094	1.14645849051061	1.40254948471023
101	556.5	cumOver	Colorectal	1.28786691461066	1.1469943530238	1.44604128640759
102	612.15	cumOver	Colorectal	1.30798784636348	1.14741422065317	1.49103277215851
103	667.8	cumOver	Colorectal	1.32842313660322	1.14775408001845	1.53753148046692
104	723.45	cumOver	Colorectal	1.34917769669575	1.14803651497985	1.58555972175954
105	779.1	cumOver	Colorectal	1.37025651473951	1.14827638269869	1.63514894539005
106	0	cumObese	Colorectal	1	1	1
107	47.4357142857143	cumObese	Colorectal	1.10576331301907	1.07112270610163	1.14152421328925
108	94.8714285714286	cumObese	Colorectal	1.14003288838589	1.10250739531677	1.17883561790356
109	142.307142857143	cumObese	Colorectal	1.15099710658761	1.10630053732544	1.19749949916487
110	189.742857142857	cumObese	Colorectal	1.16167870012801	1.09838893532718	1.22861525542328
111	237.178571428571	cumObese	Colorectal	1.17245942201541	1.08622032658631	1.26554536186307
112	284.614285714286	cumObese	Colorectal	1.18334019219016	1.07254542347323	1.30558014589077
113	332.05	cumObese	Colorectal	1.19432193912998	1.05830081402393	1.34782556659258
114	379.485714285714	cumObese	Colorectal	1.20540559992909	1.04385822357372	1.39195402931823
115	426.921428571429	cumObese	Colorectal	1.21659212037826	1.02938839815207	1.43784055660964
116	474.357142857143	cumObese	Colorectal	1.22788245504545	1.01497878332594	1.48544516218156
117	521.792857142857	cumObese	Colorectal	1.23927756735731	1.00067778752651	1.53476864191347
118	569.228571428572	cumObese	Colorectal	1.25077842968139	0.986513695397472	1.58583371670873
119	616.664285714286	cumObese	Colorectal	1.26238602340902	0.972503613149106	1.63867614531329
120	664.1	cumObese	Colorectal	1.27410133903925	0.958658056925503	1.69334019613603
121	0	cumOver	Leukemia	1	1	1
122	55.65	cumOver	Leukemia	1.06655499394424	1.0157822093884	1.11986560169459
123	111.3	cumOver	Leukemia	1.13229065772924	1.06621535978126	1.20246076162693
124	166.95	cumOver	Leukemia	1.19861604530794	1.12983363456568	1.27158581592584
125	222.6	cumOver	Leukemia	1.26814537991278	1.18067774775012	1.36209283833686
126	278.25	cumOver	Leukemia	1.34170786360327	1.22055105402352	1.47489118568257
127	333.9	cumOver	Leukemia	1.4195375544235	1.25569633530896	1.60475650979968
128	389.55	cumOver	Leukemia	1.50188198421001	1.28901929473492	1.74989583453711
129	445.2	cumOver	Leukemia	1.58900304360786	1.32174653487698	1.91029868887082
130	500.85	cumOver	Leukemia	1.68117781499533	1.35444685167898	2.08672554565644
131	556.5	cumOver	Leukemia	1.77869945372488	1.38741636344225	2.28033330876372
132	612.15	cumOver	Leukemia	1.88187812048303	1.42082640593285	2.49253902205427
133	667.8	cumOver	Leukemia	1.99104196773455	1.45478582282325	2.72497027059764
134	723.45	cumOver	Leukemia	2.10653818338817	1.48936975020576	2.97945027919313
135	779.1	cumOver	Leukemia	2.22873409500325	1.52463403017881	3.25799868552545
136	0	cumObese	Leukemia	1	1	1
137	47.4357142857143	cumObese	Leukemia	1.14596873744423	1.06665978171472	1.2311745222909
138	94.8714285714286	cumObese	Leukemia	1.22755777741628	1.13857798550729	1.32349133399396
139	142.307142857143	cumObese	Leukemia	1.28858554631893	1.18386127953631	1.40257371271778
140	189.742857142857	cumObese	Leukemia	1.35220225392452	1.20348250373863	1.51929997306852
141	237.178571428571	cumObese	Leukemia	1.41895968082355	1.2119212186895	1.66136754167905
142	284.614285714286	cumObese	Leukemia	1.48901288247317	1.21582963750982	1.8235773300543
143	332.05	cumObese	Leukemia	1.5625245693269	1.21763267261065	2.00510637129634
144	379.485714285714	cumObese	Leukemia	1.63966548475729	1.21831802019597	2.20673326449846
145	426.921428571429	cumObese	Leukemia	1.72061480163637	1.21834699310836	2.42994427068519
146	474.357142857143	cumObese	Leukemia	1.80556053849507	1.21796037387057	2.67664607823854
147	521.792857142857	cumObese	Leukemia	1.89469999622819	1.21729513207625	2.94906960613906
148	569.228571428572	cumObese	Leukemia	1.98824021635927	1.21643459807478	3.24974245570195
149	616.664285714286	cumObese	Leukemia	2.08639846192944	1.21543225265456	3.58149006860255
150	664.1	cumObese	Leukemia	2.18940272212815	1.21432394034979	3.94745102223824
151	0	cumOver	Liver	1	1	1
152	55.65	cumOver	Liver	1.01522531695592	0.965363948304369	1.06766204186371
153	111.3	cumOver	Liver	1.05899650101862	0.9955485007249	1.12648815035439
154	166.95	cumOver	Liver	1.12344126255533	1.05649555467773	1.19462904015427
155	222.6	cumOver	Liver	1.19554181366058	1.1077919800286	1.29024244080006
156	278.25	cumOver	Liver	1.27227023679225	1.14862290118083	1.40922800142967
157	333.9	cumOver	Liver	1.35392299703118	1.18526231133341	1.54658379361413
158	389.55	cumOver	Liver	1.44081613235853	1.22044762209858	1.70097519113107
159	445.2	cumOver	Liver	1.5332859636897	1.2553099765583	1.87281698572454
160	500.85	cumOver	Liver	1.63169039660838	1.2903737218197	2.06328872431583
161	556.5	cumOver	Liver	1.73641030664443	1.32591511949555	2.27399228554548
162	612.15	cumOver	Liver	1.84785101345709	1.36209760266386	2.50683457724067
163	667.8	cumOver	Liver	1.96644384962959	1.39902832944998	2.76399078728184
164	723.45	cumOver	Liver	2.09264783014709	1.43678424319192	3.04790017135117
165	779.1	cumOver	Liver	2.22695142901954	1.4754251127214	3.36127711562721
166	0	cumObese	Liver	1	1	1
167	47.4357142857143	cumObese	Liver	1.09759073296104	1.01717733426518	1.18436124803376
168	94.8714285714286	cumObese	Liver	1.16599370349272	1.07625216196067	1.26321819796201
169	142.307142857143	cumObese	Liver	1.22661197605241	1.11825526754901	1.34546823382548
170	189.742857142857	cumObese	Liver	1.29018048006175	1.13423521383723	1.46756656011495
171	237.178571428571	cumObese	Liver	1.35704338750173	1.13931154763618	1.61638557897794
172	284.614285714286	cumObese	Liver	1.42737142905311	1.14004231849083	1.7871171652419
173	332.05	cumObese	Liver	1.50134418342209	1.13876571679344	1.97936618907206
174	379.485714285714	cumObese	Liver	1.57915053588442	1.13642974067594	2.19434279632705
175	426.921428571429	cumObese	Liver	1.66098916059342	1.13347718706546	2.43400133949895
176	474.357142857143	cumObese	Liver	1.74706902788319	1.13013945176632	2.70077306249088
177	521.792857142857	cumObese	Liver	1.8376099378627	1.12654834142716	2.99748369382345
178	569.228571428572	cumObese	Liver	1.93284308166306	1.12278413897329	3.32733804179759
179	616.664285714286	cumObese	Liver	2.0330116317709	1.11889841491369	3.69393346154181
180	664.1	cumObese	Liver	2.13837136295597	1.11492575263412	4.10128842670184
181	0	cumOver	Brain and CNS	1	1	1
182	55.65	cumOver	Brain and CNS	1.12257889097458	1.05103737425488	1.19899006194247
183	111.3	cumOver	Brain and CNS	1.1828287517167	1.09109283908842	1.28227755307842
184	166.95	cumOver	Brain and CNS	1.19820083975149	1.10571059166908	1.29842769274191
185	222.6	cumOver	Brain and CNS	1.20497157778194	1.09041700913504	1.33156076170716
186	278.25	cumOver	Brain and CNS	1.21177940279603	1.05965849945888	1.38573825604244
187	333.9	cumOver	Brain and CNS	1.21862569052764	1.02334976918183	1.45116422394004
188	389.55	cumOver	Brain and CNS	1.2255106582827	0.985527091543139	1.52393210339134
189	445.2	cumOver	Brain and CNS	1.23243452459483	0.947758977332674	1.60261721992653
190	500.85	cumOver	Brain and CNS	1.23939750923237	0.910708921221738	1.6867147670308
191	556.5	cumOver	Brain and CNS	1.24639983320526	0.874676762997775	1.77609902301481
192	612.15	cumOver	Brain and CNS	1.2534417187721	0.839799333150149	1.8708232792529
193	667.8	cumOver	Brain and CNS	1.26052338944725	0.806133446626093	1.97103745291017
194	723.45	cumOver	Brain and CNS	1.26764507000781	0.773693828485459	2.07695080967719
195	779.1	cumOver	Brain and CNS	1.27480698650088	0.742471940727808	2.18881383078048
196	0	cumObese	Brain and CNS	1	1	1
197	47.4357142857143	cumObese	Brain and CNS	1.11435136037878	1.0094806563814	1.23011664119383
198	94.8714285714286	cumObese	Brain and CNS	1.15579627216565	1.04194470459348	1.28208821145956
199	142.307142857143	cumObese	Brain and CNS	1.17336203074979	1.04126635923236	1.32221543795986
200	189.742857142857	cumObese	Brain and CNS	1.19079192597101	1.00815228083369	1.40651907248095
201	237.178571428571	cumObese	Brain and CNS	1.20848073637737	0.963756161426109	1.51534770790377
202	284.614285714286	cumObese	Brain and CNS	1.22643230806617	0.916732050114646	1.64075883032605
203	332.05	cumObese	Brain and CNS	1.24465054426719	0.870006446808685	1.78062471034227
204	379.485714285714	cumObese	Brain and CNS	1.26313940619137	0.824662640668337	1.93475620307042
205	426.921428571429	cumObese	Brain and CNS	1.2819029138921	0.781126626119539	2.1037243203557
206	474.357142857143	cumObese	Brain and CNS	1.30094514713927	0.739555793532447	2.28847950440802
207	521.792857142857	cumObese	Brain and CNS	1.32027024630641	0.699985498135369	2.4902137657499
208	569.228571428572	cumObese	Brain and CNS	1.33988241327088	0.66239151927395	2.71030776988271
209	616.664285714286	cumObese	Brain and CNS	1.35978591232746	0.626719394361006	2.95031196417572
210	664.1	cumObese	Brain and CNS	1.37998507111568	0.592899281169939	3.21194316974777
211	0	cumOver	Pancreas	1	1	1
212	55.65	cumOver	Pancreas	0.985380724165673	0.936351085497448	1.03697767492994
213	111.3	cumOver	Pancreas	0.988881834221137	0.929071256040166	1.05254282241004
214	166.95	cumOver	Pancreas	1.00376228440164	0.943102949749561	1.06832316011179
215	222.6	cumOver	Pancreas	1.02103248715651	0.944078379159193	1.10425931028892
216	278.25	cumOver	Pancreas	1.03860019756671	0.934315546299096	1.15452469420892
217	333.9	cumOver	Pancreas	1.0564701749987	0.92025286277592	1.21285059336302
218	389.55	cumOver	Pancreas	1.07464762020721	0.904486171094804	1.27682163036184
219	445.2	cumOver	Pancreas	1.0931378234302	0.888039438656215	1.34560499117238
220	500.85	cumOver	Pancreas	1.11194616592862	0.871365405692695	1.4189503827507
221	556.5	cumOver	Pancreas	1.13107812155245	0.854687199985259	1.49684904264002
222	612.15	cumOver	Pancreas	1.15053925833379	0.838124297829827	1.5794084342798
223	667.8	cumOver	Pancreas	1.17033524010735	0.821744558840797	1.66680090485697
224	723.45	cumOver	Pancreas	1.19047182815884	0.805588023764548	1.75924061906618
225	779.1	cumOver	Pancreas	1.21095488290163	0.789678758169506	1.856972488183
226	0	cumObese	Pancreas	1	1	1
227	47.4357142857143	cumObese	Pancreas	1.02235011454003	0.945996436996313	1.10486648344964
228	94.8714285714286	cumObese	Pancreas	1.02303010169471	0.942831688021675	1.11005029027983
229	142.307142857143	cumObese	Pancreas	1.01721103554589	0.922697530557377	1.12140572242704
230	189.742857142857	cumObese	Pancreas	1.01132683331932	0.880398000282644	1.16172681385389
231	237.178571428571	cumObese	Pancreas	1.00547666909926	0.832042731519701	1.21506179166593
232	284.614285714286	cumObese	Pancreas	0.999660345988001	0.783464267221312	1.27551548826229
233	332.05	cumObese	Pancreas	0.993877668226827	0.736484348703252	1.34122717086823
234	379.485714285714	cumObese	Pancreas	0.988128441189413	0.691706672304932	1.41157784850308
235	426.921428571429	cumObese	Pancreas	0.982412471375281	0.649312252326705	1.4863946590493
236	474.357142857143	cumObese	Pancreas	0.976729566403285	0.609314123843711	1.56569593343458
237	521.792857142857	cumObese	Pancreas	0.971079535005125	0.571652366311565	1.64959601127902
238	569.228571428572	cumObese	Pancreas	0.965462187018951	0.536234249190536	1.73826501378918
239	616.664285714286	cumObese	Pancreas	0.959877333382877	0.502952870535643	1.83191020295992
240	664.1	cumObese	Pancreas	0.95432478612872	0.471696428538714	1.93076678625918
241	0	cumOver	Trachea, bronchus & Lung	1	1	1
242	55.65	cumOver	Trachea, bronchus & Lung	0.873167426411569	0.848938535153537	0.89808781551931
243	111.3	cumOver	Trachea, bronchus & Lung	0.831332946516815	0.803593032620536	0.86003043818161
244	166.95	cumOver	Trachea, bronchus & Lung	0.835279998351726	0.806142885526794	0.865470238803304
245	222.6	cumOver	Trachea, bronchus & Lung	0.847664588369953	0.807945371775372	0.889336432236128
246	278.25	cumOver	Trachea, bronchus & Lung	0.860234045633809	0.80478264199168	0.919506180496325
247	333.9	cumOver	Trachea, bronchus & Lung	0.872989887061962	0.799782355913124	0.952898419523575
248	389.55	cumOver	Trachea, bronchus & Lung	0.88593487642185	0.794024700220817	0.988483865857479
249	445.2	cumOver	Trachea, bronchus & Lung	0.899071818462992	0.787915771833687	1.0259093213392
250	500.85	cumOver	Trachea, bronchus & Lung	0.912403559524679	0.781633720573236	1.06505161371848
251	556.5	cumOver	Trachea, bronchus & Lung	0.925932988152678	0.775267219613106	1.1058792076585
252	612.15	cumOver	Trachea, bronchus & Lung	0.939663035725111	0.768864834635331	1.14840291938559
253	667.8	cumOver	Trachea, bronchus & Lung	0.953596677087526	0.762455165347555	1.19265586211598
254	723.45	cumOver	Trachea, bronchus & Lung	0.967736931197538	0.756056018640556	1.23868436321365
255	779.1	cumOver	Trachea, bronchus & Lung	0.982086861778845	0.749678971265131	1.28654349534571
256	0	cumObese	Trachea, bronchus & Lung	1	1	1
257	47.4357142857143	cumObese	Trachea, bronchus & Lung	0.888861514860679	0.849178749991819	0.930398685327481
258	94.8714285714286	cumObese	Trachea, bronchus & Lung	0.860129549073472	0.81911480993958	0.903197979345418
259	142.307142857143	cumObese	Trachea, bronchus & Lung	0.853744494556481	0.801337980825402	0.909578329526741
260	189.742857142857	cumObese	Trachea, bronchus & Lung	0.847749196931694	0.772537940250501	0.930282725875309
261	237.178571428571	cumObese	Trachea, bronchus & Lung	0.841796000420106	0.741031368212616	0.956262496731408
262	284.614285714286	cumObese	Trachea, bronchus & Lung	0.835884609372721	0.709475033933798	0.984817008023687
263	332.05	cumObese	Trachea, bronchus & Lung	0.830014730216694	0.678678239992574	1.01509730499718
264	379.485714285714	cumObese	Trachea, bronchus & Lung	0.824186071440756	0.648921144793602	1.04678771189218
265	426.921428571429	cumObese	Trachea, bronchus & Lung	0.818398343580721	0.620300905628938	1.07975958554593
266	474.357142857143	cumObese	Trachea, bronchus & Lung	0.812651259205152	0.592840590252143	1.11396230276142
267	521.792857142857	cumObese	Trachea, bronchus & Lung	0.806944532901019	0.566529829629234	1.14938251284137
268	569.228571428572	cumObese	Trachea, bronchus & Lung	0.801277881259578	0.541342134096227	1.18602673347741
269	616.664285714286	cumObese	Trachea, bronchus & Lung	0.795651022862329	0.517243048278726	1.22391311451852
270	664.1	cumObese	Trachea, bronchus & Lung	0.790063678266902	0.494194297327912	1.26306721686522
271	0	cumOver	Ovary	1	1	1
272	55.65	cumOver	Ovary	1.04375899849436	0.970026014330582	1.12309652611715
273	111.3	cumOver	Ovary	1.08464803645379	0.990282343443279	1.18800599725167
274	166.95	cumOver	Ovary	1.12410270967817	1.0300583858552	1.22673327964482
275	222.6	cumOver	Ovary	1.16443566517973	1.05353387645553	1.28701169335374
276	278.25	cumOver	Ovary	1.20621577910117	1.06053530467173	1.37190765771159
277	333.9	cumOver	Ovary	1.24949496933183	1.05924921863732	1.47390968141947
278	389.55	cumOver	Ovary	1.29432702293858	1.05405298563702	1.58937213322022
279	445.2	cumOver	Ovary	1.34076765687572	1.04688420248462	1.71715067001445
280	500.85	cumOver	Ovary	1.38887458722966	1.03864220930085	1.85720607325484
281	556.5	cumOver	Ovary	1.43870760094801	1.02978326719625	2.01001475452321
282	612.15	cumOver	Ovary	1.49032863014242	1.02055873070858	2.17633670556134
283	667.8	cumOver	Ovary	1.54380182905729	1.01111685701256	2.35712031786552
284	723.45	cumOver	Ovary	1.59919365380029	1.0015500656818	2.55346230806161
285	779.1	cumOver	Ovary	1.65657294493348	0.991918605965185	2.76659184068364
286	0	cumObese	Ovary	1	1	1
287	47.4357142857143	cumObese	Ovary	1.10007764747238	0.990043120588413	1.22234153775961
288	94.8714285714286	cumObese	Ovary	1.14609468348203	1.02691066289525	1.27911129075477
289	142.307142857143	cumObese	Ovary	1.17472325923319	1.04610131080763	1.31915974249002
290	189.742857142857	cumObese	Ovary	1.20375080895461	1.03291924988113	1.40283571075438
291	237.178571428571	cumObese	Ovary	1.23349563283929	1.00472147196282	1.51436146105367
292	284.614285714286	cumObese	Ovary	1.26397545481606	0.971202736688156	1.6450056100804
293	332.05	cumObese	Ovary	1.2952084367741	0.936083570612525	1.79211017836057
294	379.485714285714	cumObese	Ovary	1.32721318938503	0.900857187749595	1.95535416049453
295	426.921428571429	cumObese	Ovary	1.36000878319233	0.866184851977258	2.13536854880121
296	474.357142857143	cumObese	Ovary	1.39361475997484	0.832380291682337	2.33326295519853
297	521.792857142857	cumObese	Ovary	1.42805114439108	0.79959564676447	2.5504516929885
298	569.228571428572	cumObese	Ovary	1.46333845591127	0.767901184391075	2.78858722980982
299	616.664285714286	cumObese	Ovary	1.49949772104402	0.737322874785026	3.04953703772147
300	664.1	cumObese	Ovary	1.53655048586557	0.707861538935792	3.33538024846392
301	0	cumOver	Head and Neck	1	1	1
302	55.65	cumOver	Head and Neck	0.91455663554031	0.865903667723395	0.965943292294723
303	111.3	cumOver	Head and Neck	0.899731809001231	0.841782542991996	0.961670368277435
304	166.95	cumOver	Head and Neck	0.926256048973073	0.865999730450593	0.990705006123735
305	222.6	cumOver	Head and Neck	0.961624248979837	0.882128859294438	1.04828357726066
306	278.25	cumOver	Head and Neck	0.99834417763772	0.887653127282005	1.1228384899347
307	333.9	cumOver	Head and Neck	1.03646626848325	0.888809998533282	1.20865238631016
308	389.55	cumOver	Head and Neck	1.07604406352677	0.888040209964383	1.30384954831903
309	445.2	cumOver	Head and Neck	1.11713314929739	0.886301263686239	1.40808382475793
310	500.85	cumOver	Head and Neck	1.15979123491355	0.884019633935372	1.52159030970192
311	556.5	cumOver	Head and Neck	1.20407823313478	0.881409086487454	1.64487116565437
312	612.15	cumOver	Head and Neck	1.25005634450846	0.878587315499125	1.77858345650952
313	667.8	cumOver	Head and Neck	1.29779014472967	0.87562406054937	1.9234958649957
314	723.45	cumOver	Head and Neck	1.34734667533706	0.872563121812805	2.08047190874896
315	779.1	cumOver	Head and Neck	1.39879553787178	0.869433328714745	2.25046463270786
316	0	cumObese	Head and Neck	1	1	1
317	47.4357142857143	cumObese	Head and Neck	1.0015787836414	0.92008748843127	1.09028768726216
318	94.8714285714286	cumObese	Head and Neck	0.994383102076748	0.90905208249066	1.08772398495213
319	142.307142857143	cumObese	Head and Neck	0.984690987510586	0.881530434320193	1.09992384055612
320	189.742857142857	cumObese	Head and Neck	0.975057046920222	0.831316214019682	1.14365175214335
321	237.178571428571	cumObese	Head and Neck	0.96551736210398	0.776137960595293	1.2011057619308
322	284.614285714286	cumObese	Head and Neck	0.956071010889787	0.72187372182057	1.26624886075438
323	332.05	cumObese	Head and Neck	0.946717080127846	0.67023718778909	1.33724783723555
324	379.485714285714	cumObese	Head and Neck	0.937454665602358	0.621721058415608	1.41352981077915
325	426.921428571429	cumObese	Head and Neck	0.928282871944121	0.576403903143863	1.49497441923073
326	474.357142857143	cumObese	Head and Neck	0.919200812543972	0.53420546509855	1.58165759990049
327	521.792857142857	cumObese	Head and Neck	0.910207609467084	0.494981191961503	1.6737563078886
328	569.228571428572	cumObese	Head and Neck	0.901302393368105	0.458561750216606	1.77150842587145
329	616.664285714286	cumObese	Head and Neck	0.89248430340709	0.424771026290862	1.87519435773054
330	664.1	cumObese	Head and Neck	0.883752487166349	0.393434784636718	1.98512813068592
331	0	cumOver	Cervix Uteri	1	1	1
332	55.65	cumOver	Cervix Uteri	1.05525142929653	0.955123014061962	1.16587660713632
333	111.3	cumOver	Cervix Uteri	1.09768835201579	0.970152592636477	1.24198989653439
334	166.95	cumOver	Cervix Uteri	1.13174716582176	1.00469829695981	1.27486196724073
335	222.6	cumOver	Cervix Uteri	1.16498345504292	1.01446554500586	1.33783395326246
336	278.25	cumOver	Cervix Uteri	1.19919567453482	1.0021397460796	1.43499973077488
337	333.9	cumOver	Cervix Uteri	1.23441260869241	0.979638290170851	1.55544602920027
338	389.55	cumOver	Cervix Uteri	1.27066376310095	0.952966975549737	1.69427319128919
339	445.2	cumOver	Cervix Uteri	1.30797950984004	0.924699491525967	1.85012581259037
340	500.85	cumOver	Cervix Uteri	1.34639111293006	0.895998550997312	2.02318299171277
341	556.5	cumOver	Cervix Uteri	1.38593075452592	0.867433734647489	2.21435249704852
342	612.15	cumOver	Cervix Uteri	1.42663156188002	0.839302680635902	2.42496260325319
343	667.8	cumOver	Cervix Uteri	1.46852763509705	0.811767205348761	2.65664022990089
344	723.45	cumOver	Cervix Uteri	1.51165407570389	0.784916206975736	2.91126367921056
345	779.1	cumOver	Cervix Uteri	1.55604701605848	0.758797079465985	3.1909483862122
346	0	cumObese	Cervix Uteri	1	1	1
347	47.4357142857143	cumObese	Cervix Uteri	1.11856451259638	0.967503436927977	1.29321149784516
348	94.8714285714286	cumObese	Cervix Uteri	1.15482999422735	0.99295055525291	1.34310042782287
349	142.307142857143	cumObese	Cervix Uteri	1.16383576004422	0.989040607997885	1.3695228137292
350	189.742857142857	cumObese	Cervix Uteri	1.17244401426355	0.942511964140974	1.458469514321
351	237.178571428571	cumObese	Cervix Uteri	1.18111593901376	0.880165055946835	1.58496960537891
352	284.614285714286	cumObese	Cervix Uteri	1.18985200523083	0.815165371085257	1.73676145303742
353	332.05	cumObese	Cervix Uteri	1.19865268733396	0.752085843745866	1.91037801974426
354	379.485714285714	cumObese	Cervix Uteri	1.20751846325139	0.692492670461604	2.1055830643248
355	426.921428571429	cumObese	Cervix Uteri	1.21644981444635	0.636873464095138	2.32346020754528
356	474.357142857143	cumObese	Cervix Uteri	1.22544722594315	0.585288322276204	2.5657797130336
357	521.792857142857	cumObese	Cervix Uteri	1.23451118635356	0.537615505142946	2.83477290861775
358	569.228571428572	cumObese	Cervix Uteri	1.24364218790345	0.493654765966549	3.13305167530397
359	616.664285714286	cumObese	Cervix Uteri	1.25284072645919	0.453174673196731	3.46358695379562
360	664.1	cumObese	Cervix Uteri	1.26210730155507	0.415935625485953	3.82971484776652
361	0	cumOver	Kidney	1	1	1
362	55.65	cumOver	Kidney	1.16019911578835	1.10541560021856	1.21769765869953
363	111.3	cumOver	Kidney	1.28062498030021	1.20646189238634	1.35934698851123
364	166.95	cumOver	Kidney	1.37042443315462	1.29221521026384	1.45336714199773
365	222.6	cumOver	Kidney	1.45813069440766	1.35791155921441	1.56574639014327
366	278.25	cumOver	Kidney	1.5514488503512	1.41178467067501	1.70492964348821
367	333.9	cumOver	Kidney	1.65073922693456	1.46082172629242	1.86534739064735
368	389.55	cumOver	Kidney	1.75638403723311	1.50828863982725	2.04528815293644
369	445.2	cumOver	Kidney	1.86878995538014	1.55557746278242	2.24506717337174
370	500.85	cumOver	Kidney	1.98838968203751	1.60334525666309	2.46590278120243
371	556.5	cumOver	Kidney	2.11564361005407	1.65194427917029	2.70950294220017
372	612.15	cumOver	Kidney	2.25104159672368	1.70158748464957	2.97791815930279
373	667.8	cumOver	Kidney	2.3951048494651	1.75241834655499	3.27349188691641
374	723.45	cumOver	Kidney	2.54838793218238	1.80454317429371	3.59885047108091
375	779.1	cumOver	Kidney	2.71148090002956	1.85804732375876	3.95691141835509
376	0	cumObese	Kidney	1	1	1
377	47.4357142857143	cumObese	Kidney	1.26941799904473	1.18258641104568	1.36262520966554
378	94.8714285714286	cumObese	Kidney	1.3901512480896	1.29052225051513	1.49747165676042
379	142.307142857143	cumObese	Kidney	1.45650466862827	1.33873597012703	1.58463348791223
380	189.742857142857	cumObese	Kidney	1.52494499013023	1.35744562811005	1.7131126100137
381	237.178571428571	cumObese	Kidney	1.59660128320316	1.36371754938354	1.86925486049388
382	284.614285714286	cumObese	Kidney	1.67162466451218	1.3649878339239	2.0471457324075
383	332.05	cumObese	Kidney	1.7501733516081	1.36394491167858	2.24577014397847
384	379.485714285714	cumObese	Kidney	1.83241299659394	1.36168112564145	2.4658764279373
385	426.921428571429	cumObese	Kidney	1.91851703547038	1.35870629964818	2.70897957589741
386	474.357142857143	cumObese	Kidney	2.00866705389648	1.35528648759166	2.97704092112574
387	521.792857142857	cumObese	Kidney	2.10305317013772	1.35157302799691	3.27235935077896
388	569.228571428572	cumObese	Kidney	2.20187443600816	1.34765798783499	3.59753815560795
389	616.664285714286	cumObese	Kidney	2.30533925665247	1.34360044661983	3.95548327006972
390	664.1	cumObese	Kidney	2.41366583005443	1.33943999059784	4.34941675630582
391	0	cumOver	Malignant melanoma of skin	1	1	1
392	55.65	cumOver	Malignant melanoma of skin	1.05935424968267	1.00781408479857	1.11353020685858
393	111.3	cumOver	Malignant melanoma of skin	1.07455721542101	1.01113685492024	1.14195541740433
394	166.95	cumOver	Malignant melanoma of skin	1.06096244222392	0.997998893726438	1.12789834827041
395	222.6	cumOver	Malignant melanoma of skin	1.04232678108129	0.964268093696495	1.12670441515329
396	278.25	cumOver	Malignant melanoma of skin	1.02401776032125	0.921339368621456	1.13813911482186
397	333.9	cumOver	Malignant melanoma of skin	1.00603034718684	0.876307796513392	1.15495612784429
398	389.55	cumOver	Malignant melanoma of skin	0.988358892470147	0.831800106948407	1.17438467747805
399	445.2	cumOver	Malignant melanoma of skin	0.970997846194588	0.788750762689234	1.19535455547446
400	500.85	cumOver	Malignant melanoma of skin	0.953941755871849	0.747500224489353	1.21739745859946
401	556.5	cumOver	Malignant melanoma of skin	0.937185264789457	0.708157084852836	1.24028445005392
402	612.15	cumOver	Malignant melanoma of skin	0.920723110328419	0.670729435322502	1.26389420420356
403	667.8	cumOver	Malignant melanoma of skin	0.904550122310437	0.635178529142802	1.28815897614807
404	723.45	cumOver	Malignant melanoma of skin	0.888661221374111	0.601443040127302	1.31303999495442
405	779.1	cumOver	Malignant melanoma of skin	0.873051417379723	0.569450947660233	1.33851524968139
406	0	cumObese	Malignant melanoma of skin	1	1	1
407	47.4357142857143	cumObese	Malignant melanoma of skin	1.06439815315381	0.986608419505422	1.14832126509236
408	94.8714285714286	cumObese	Malignant melanoma of skin	1.0528594936502	0.972135816770866	1.14028625861302
409	142.307142857143	cumObese	Malignant melanoma of skin	1.01878904183915	0.925222413107121	1.12181795108693
410	189.742857142857	cumObese	Malignant melanoma of skin	0.985470152086286	0.858582635010529	1.13111001906189
411	237.178571428571	cumObese	Malignant melanoma of skin	0.953240936808484	0.789414821905083	1.15106564811469
412	284.614285714286	cumObese	Malignant melanoma of skin	0.922065758850051	0.723271099358614	1.17550011938493
413	332.05	cumObese	Malignant melanoma of skin	0.891910146547279	0.661605625259538	1.20238353354678
414	379.485714285714	cumObese	Malignant melanoma of skin	0.862740755611719	0.604683592369561	1.23092741523996
415	426.921428571429	cumObese	Malignant melanoma of skin	0.834525332260058	0.552382902853943	1.26077857693562
416	474.357142857143	cumObese	Malignant melanoma of skin	0.807232677549762	0.504445802216018	1.29176334274482
417	521.792857142857	cumObese	Malignant melanoma of skin	0.780832612881178	0.460570455489651	1.32379218439153
418	569.228571428572	cumObese	Malignant melanoma of skin	0.755295946627834	0.420448045376249	1.35681916770937
419	616.664285714286	cumObese	Malignant melanoma of skin	0.73059444185796	0.383778743612814	1.39082283049071
420	664.1	cumObese	Malignant melanoma of skin	0.706700785111939	0.350278623772484	1.42579639687697
421	0	cumOver	Bone and articular cartilage	1	1	1
422	55.65	cumOver	Bone and articular cartilage	1.07427416609905	0.926413384862403	1.24573435877031
423	111.3	cumOver	Bone and articular cartilage	1.10457947923572	0.921675786855947	1.32377984031748
424	166.95	cumOver	Bone and articular cartilage	1.10516004730677	0.922272954180958	1.3243137236392
425	222.6	cumOver	Bone and articular cartilage	1.10013773136938	0.876381892787998	1.38102240352352
426	278.25	cumOver	Bone and articular cartilage	1.09513735680877	0.80564456777757	1.48865377890715
427	333.9	cumOver	Bone and articular cartilage	1.09015971008035	0.73043293824658	1.62704627797231
428	389.55	cumOver	Bone and articular cartilage	1.08520468788099	0.658184760257994	1.78926843298113
429	445.2	cumOver	Bone and articular cartilage	1.08027218737709	0.591242366044991	1.97378954188761
430	500.85	cumOver	Bone and articular cartilage	1.07536210620246	0.530177129296056	2.18116473826704
431	556.5	cumOver	Bone and articular cartilage	1.07047434245619	0.474906335835104	2.4129291007288
432	612.15	cumOver	Bone and articular cartilage	1.0656087947005	0.42509681432076	2.67120821678575
433	667.8	cumOver	Bone and articular cartilage	1.06076536195873	0.38032605196535	2.95857501035439
434	723.45	cumOver	Bone and articular cartilage	1.05594394371311	0.340151562256542	3.27800232598505
435	779.1	cumOver	Bone and articular cartilage	1.0511444399028	0.304141979420256	3.63285803441106
436	0	cumObese	Bone and articular cartilage	1	1	1
437	47.4357142857143	cumObese	Bone and articular cartilage	1.13320573356732	0.90730306077185	1.41535424061878
438	94.8714285714286	cumObese	Bone and articular cartilage	1.1148220812122	0.88230648643352	1.40861287077475
439	142.307142857143	cumObese	Bone and articular cartilage	1.05113191432944	0.787590033645617	1.40285967841364
440	189.742857142857	cumObese	Bone and articular cartilage	0.990395515693463	0.652536489953173	1.5031853277295
441	237.178571428571	cumObese	Bone and articular cartilage	0.933168581539519	0.526545949093657	1.65380362923956
442	284.614285714286	cumObese	Bone and articular cartilage	0.879248328343604	0.42067113759727	1.8377244212916
443	332.05	cumObese	Bone and articular cartilage	0.828443689798917	0.334562256311979	2.05139382646814
444	379.485714285714	cumObese	Bone and articular cartilage	0.780574639772797	0.265440952630059	2.29541358339532
445	426.921428571429	cumObese	Bone and articular cartilage	0.735471554384501	0.210302950253076	2.57209138843663
446	474.357142857143	cumObese	Bone and articular cartilage	0.692974610943269	0.166468852803885	2.88470667829801
447	521.792857142857	cumObese	Bone and articular cartilage	0.65293322161707	0.131691603597104	3.23727390544603
448	569.228571428572	cumObese	Bone and articular cartilage	0.615205499824806	0.10413535539777	3.63447942890291
449	616.664285714286	cumObese	Bone and articular cartilage	0.579657757461508	0.0823195871772747	4.08169097181846
450	664.1	cumObese	Bone and articular cartilage	0.546164031174963	0.0650588663121252	4.58500379515054
451	0	cumOver	Testis	1	1	1
452	55.65	cumOver	Testis	1.06536839129619	0.854282415185506	1.32861193089942
453	111.3	cumOver	Testis	1.10737318193064	0.848451116177085	1.44531056731293
454	166.95	cumOver	Testis	1.1334206548659	0.857697611111148	1.49778006168443
455	222.6	cumOver	Testis	1.15671568248431	0.793788686823952	1.68557601325689
456	278.25	cumOver	Testis	1.1804888202941	0.700056122061253	1.99063162355634
457	333.9	cumOver	Testis	1.20475055014935	0.606273611488134	2.3940080197826
458	389.55	cumOver	Testis	1.22951091372772	0.520964333209901	2.90172856491214
459	445.2	cumOver	Testis	1.25478015908619	0.445903763236062	3.5309709795
460	500.85	cumOver	Testis	1.28056874490261	0.380811559775622	4.30621463116212
461	556.5	cumOver	Testis	1.30688734480445	0.324776805921125	5.25885623872049
462	612.15	cumOver	Testis	1.33374685178646	0.276738287399029	6.42802512572221
463	667.8	cumOver	Testis	1.36115838271928	0.235658677543607	7.86201536119599
464	723.45	cumOver	Testis	1.38913328295045	0.200587273985969	9.62020789980766
465	779.1	cumOver	Testis	1.41768313100025	0.170678586714078	11.7754986059824
466	0	cumObese	Testis	1	1	1
467	47.4357142857143	cumObese	Testis	1.12319433343587	0.794991118901898	1.58689258366185
468	94.8714285714286	cumObese	Testis	1.14043961697542	0.786394637853164	1.65388019877355
469	142.307142857143	cumObese	Testis	1.12281989441461	0.679918598998611	1.85422860493893
470	189.742857142857	cumObese	Testis	1.10487211861962	0.524298553797696	2.32833447595976
471	237.178571428571	cumObese	Testis	1.08721123002498	0.389782701098837	3.03253134467017
472	284.614285714286	cumObese	Testis	1.06983264286658	0.285868057865754	4.00374176914992
473	332.05	cumObese	Testis	1.05273184468172	0.208357126344117	5.31896535651311
474	379.485714285714	cumObese	Testis	1.03590439513744	0.151361233463786	7.08964832875651
475	426.921428571429	cumObese	Testis	1.01934592487748	0.109741742559106	9.46828517876587
476	474.357142857143	cumObese	Testis	1.00305213438779	0.0794670780193369	12.6607597684047
477	521.792857142857	cumObese	Testis	0.987018792880176	0.0574958446311064	16.943939231594
478	569.228571428572	cumObese	Testis	0.971241737193745	0.0415744854119251	22.6896497387926
479	616.664285714286	cumObese	Testis	0.955716870713736	0.0300488444996846	30.3970003564178
480	664.1	cumObese	Testis	0.940440162308109	0.0217112970743825	40.7358296398446
481	0	cumOver	Stomach	1	1	1
482	55.65	cumOver	Stomach	0.902443025196377	0.856503330760985	0.95084675619651
483	111.3	cumOver	Stomach	0.882032584244872	0.82753012537547	0.940124662309662
484	166.95	cumOver	Stomach	0.905915986455132	0.849739960194739	0.965805791135084
485	222.6	cumOver	Stomach	0.939023613736792	0.865857425383255	1.01837244944225
486	278.25	cumOver	Stomach	0.973342419028137	0.872029919729977	1.08642541184012
487	333.9	cumOver	Stomach	1.00891548499982	0.874024887352353	1.1646241092241
488	389.55	cumOver	Stomach	1.04578865153005	0.874161908301808	1.25111137111164
489	445.2	cumOver	Stomach	1.08400943382213	0.873359717700888	1.34546674045004
490	500.85	cumOver	Stomach	1.12362708363317	0.872028780216357	1.44781669105089
491	556.5	cumOver	Stomach	1.16469265274046	0.870375021722457	1.55853389802377
492	612.15	cumOver	Stomach	1.20725905872743	0.868511837485678	1.67812846293356
493	667.8	cumOver	Stomach	1.25138115317381	0.866506414985967	1.80720507481063
494	723.45	cumOver	Stomach	1.29711579233813	0.864400947970609	1.94644555016174
495	779.1	cumOver	Stomach	1.34452191042331	0.862223208620901	2.09660230614734
496	0	cumObese	Stomach	1	1	1
497	47.4357142857143	cumObese	Stomach	0.964121274828276	0.889485969880315	1.04501910547456
498	94.8714285714286	cumObese	Stomach	0.955616655269225	0.877710198274137	1.04043816925404
499	142.307142857143	cumObese	Stomach	0.955106534239081	0.861521699772406	1.05885724293094
500	189.742857142857	cumObese	Stomach	0.954726954709424	0.823826957050917	1.10642599182682
501	237.178571428571	cumObese	Stomach	0.954347526032697	0.780158745684547	1.16742804651324
502	284.614285714286	cumObese	Stomach	0.953968248148948	0.73606773227001	1.23637455981094
503	332.05	cumObese	Stomach	0.953589120998249	0.693288791621982	1.31162110605998
504	379.485714285714	cumObese	Stomach	0.953210144520696	0.652408040315213	1.39270138237133
505	426.921428571429	cumObese	Stomach	0.952831318656404	0.61361242416019	1.47957812792834
506	474.357142857143	cumObese	Stomach	0.952452643345527	0.576929336897117	1.57240407065251
507	521.792857142857	cumObese	Stomach	0.952074118528217	0.542316131042653	1.67143309093269
508	569.228571428572	cumObese	Stomach	0.951695744144671	0.509698031880405	1.77698310131124
509	616.664285714286	cumObese	Stomach	0.951317520135118	0.478985806229962	1.88941929456994
510	664.1	cumObese	Stomach	0.950939446439766	0.450084599757046	2.00914635000464
511	0	cumOver	Thyroid	1	1	1
512	55.65	cumOver	Thyroid	1.15992471390917	1.06697137937909	1.26097603735183
513	111.3	cumOver	Thyroid	1.24775118823865	1.12514753685472	1.38371455898409
514	166.95	cumOver	Thyroid	1.28074167732575	1.15829601488436	1.41613130232769
515	222.6	cumOver	Thyroid	1.30322093512294	1.15779262958155	1.46691623555812
516	278.25	cumOver	Thyroid	1.32609305556315	1.13626201745316	1.54763845398476
517	333.9	cumOver	Thyroid	1.34936659212501	1.10559490525479	1.64688729234282
518	389.55	cumOver	Thyroid	1.37304858984413	1.07148105609782	1.75949207813231
519	445.2	cumOver	Thyroid	1.39714621739967	1.03630445116652	1.88363328035204
520	500.85	cumOver	Thyroid	1.4216667692844	1.0011261980561	2.01886276356769
521	556.5	cumOver	Thyroid	1.44661766801276	0.966456821917659	2.16533489127253
522	612.15	cumOver	Thyroid	1.47200646636766	0.932555591584346	2.32351085188064
523	667.8	cumOver	Thyroid	1.49784084968684	0.899556730198261	2.49403638000253
524	723.45	cumOver	Thyroid	1.52412863818915	0.867527617093357	2.67768778765961
525	779.1	cumOver	Thyroid	1.55087778934191	0.83649782557614	2.8753474832017
526	0	cumObese	Thyroid	1	1	1
527	47.4357142857143	cumObese	Thyroid	1.20132420972792	1.06371127444477	1.35674020906821
528	94.8714285714286	cumObese	Thyroid	1.26186816813844	1.11142182756161	1.4326795050035
529	142.307142857143	cumObese	Thyroid	1.27308920155919	1.10917823154592	1.46122243389836
530	189.742857142857	cumObese	Thyroid	1.28356855655462	1.06622044281746	1.54522289501606
531	237.178571428571	cumObese	Thyroid	1.29413417171233	1.00786095384477	1.6617205458795
532	284.614285714286	cumObese	Thyroid	1.30478675707751	0.94620060686534	1.79926800838242
533	332.05	cumObese	Thyroid	1.31552702854004	0.885509277375228	1.95436841491842
534	379.485714285714	cumObese	Thyroid	1.32635570788259	0.827330739126028	2.12637991148634
535	426.921428571429	cumObese	Thyroid	1.33727352282919	0.772222310548406	2.31578452271084
536	474.357142857143	cumObese	Thyroid	1.34828120709399	0.720341976130051	2.5236099986413
537	521.792857142857	cumObese	Thyroid	1.3593795004308	0.671670933865718	2.75121720029785
538	569.228571428572	cumObese	Thyroid	1.37056914868256	0.626108032296853	3.00021672686322
539	616.664285714286	cumObese	Thyroid	1.38185090383152	0.5835136742413	3.27243731332053
540	664.1	cumObese	Thyroid	1.39322552405006	0.54373170074119	3.56991758659386
541	0	cumOver	Corpus Uteri	1	1	1
542	55.65	cumOver	Corpus Uteri	1.46561170503492	1.39037538068396	1.54491923532096
543	111.3	cumOver	Corpus Uteri	1.95784651055743	1.82841768716108	2.09643725600442
544	166.95	cumOver	Corpus Uteri	2.46888242057607	2.31369592577495	2.63447773699476
545	222.6	cumOver	Corpus Uteri	3.08023838569467	2.88822895863098	3.28501259720218
546	278.25	cumOver	Corpus Uteri	3.84297531139902	3.57944067920478	4.12591255662419
547	333.9	cumOver	Corpus Uteri	4.7945832090823	4.41169759511031	5.21069897771158
548	389.55	cumOver	Corpus Uteri	5.9818308175509	5.41849819170126	6.60373015988163
549	445.2	cumOver	Corpus Uteri	7.46306787668629	6.64114316089336	8.38671607924418
550	500.85	cumOver	Corpus Uteri	9.31109284612476	8.12930845466233	10.6646771336907
551	556.5	cumOver	Corpus Uteri	11.6167307361608	9.9429228421405	13.5723101887625
552	612.15	cumOver	Corpus Uteri	14.4932968907755	12.1546572755857	17.2819068445547
553	667.8	cumOver	Corpus Uteri	18.0821661046425	14.8529114306892	22.0135111261961
554	723.45	cumOver	Corpus Uteri	22.5597207798855	18.1453926182501	28.0479465158841
555	779.1	cumOver	Corpus Uteri	28.14601960413	22.1634393485492	35.7434785773863
556	0	cumObese	Corpus Uteri	1	1	1
557	47.4357142857143	cumObese	Corpus Uteri	1.99150469722793	1.86744428092622	2.12380685174381
558	94.8714285714286	cumObese	Corpus Uteri	2.64918756829419	2.47320756736415	2.83768934909262
559	142.307142857143	cumObese	Corpus Uteri	3.12291005664381	2.92785902865207	3.33095518822739
560	189.742857142857	cumObese	Corpus Uteri	3.67422175771119	3.4184151135559	3.94917091002312
561	237.178571428571	cumObese	Corpus Uteri	4.32286081890775	3.95507830079399	4.72484341356688
562	284.614285714286	cumObese	Corpus Uteri	5.08600919920758	4.55301812847332	5.68139393354399
563	332.05	cumObese	Corpus Uteri	5.98388212298726	5.22764029010047	6.84952354690769
564	379.485714285714	cumObese	Corpus Uteri	7.04026356605585	5.99362833060959	8.26966711072194
565	426.921428571429	cumObese	Corpus Uteri	8.2831362752165	6.86607224107142	9.99266307502485
566	474.357142857143	cumObese	Corpus Uteri	9.74542301009903	7.86135616096733	12.0810287310633
567	521.792857142857	cumObese	Corpus Uteri	11.4658586422072	8.99775912899844	14.6109617426168
568	569.228571428572	cumObese	Corpus Uteri	13.4900162124163	10.2959306148369	17.6749964834662
569	616.664285714286	cumObese	Corpus Uteri	15.8715141264109	11.7793345004984	21.385330440714
570	664.1	cumObese	Corpus Uteri	18.6734364657801	13.4747085305984	25.8779051620822
571	0	cumOver	Esophagus	1	1	1
572	55.65	cumOver	Esophagus	0.745534151576935	0.679767289336543	0.817663897464124
573	111.3	cumOver	Esophagus	0.716177407768255	0.639626552210887	0.80188991158164
574	166.95	cumOver	Esophagus	0.805460442235437	0.719357838033359	0.90186898606646
575	222.6	cumOver	Esophagus	0.932728691453039	0.80933860094557	1.07493058015925
576	278.25	cumOver	Esophagus	1.08011068396979	0.89202787206627	1.30785049005622
577	333.9	cumOver	Esophagus	1.25078074719481	0.974711707210641	1.60504123011947
578	389.55	cumOver	Esophagus	1.44841866743074	1.06097575725094	1.97734643965634
579	445.2	cumOver	Esophagus	1.67728568005779	1.15263032761863	2.44075414737633
580	500.85	cumOver	Esophagus	1.94231634525758	1.25082690042857	3.01607903040953
581	556.5	cumOver	Esophagus	2.24922494117086	1.35647201266041	3.7295372029556
582	612.15	cumOver	Esophagus	2.6046286684131	1.47038807809191	4.61380951151544
583	667.8	cumOver	Esophagus	3.01619032233722	1.59338380858384	5.70948694944143
584	723.45	cumOver	Esophagus	3.49278350917627	1.72628943911344	7.06691263096583
585	779.1	cumOver	Esophagus	4.0446839682584	1.86997702311224	8.74848631875653
586	0	cumObese	Esophagus	1	1	1
587	47.4357142857143	cumObese	Esophagus	0.840818949899613	0.724983473040397	0.975162238589257
588	94.8714285714286	cumObese	Esophagus	0.907307607248984	0.775518710855463	1.06149224080462
589	142.307142857143	cumObese	Esophagus	1.05518653551821	0.886106233822187	1.25652950203977
590	189.742857142857	cumObese	Esophagus	1.22865867053341	0.970280650663115	1.55584070201257
591	237.178571428571	cumObese	Esophagus	1.43064953717925	1.0419036789376	1.96444080158949
592	284.614285714286	cumObese	Esophagus	1.66584760057293	1.10988179862506	2.5003097012424
593	332.05	cumObese	Esophagus	1.93971210713564	1.17787629516111	3.19429389488983
594	379.485714285714	cumObese	Esophagus	2.2585998006508	1.24754885315631	4.08903671114246
595	426.921428571429	cumObese	Esophagus	2.62991247037825	1.31979589443283	5.24053729142968
596	474.357142857143	cumObese	Esophagus	3.06226875600467	1.39519033972255	6.72129792402893
597	521.792857142857	cumObese	Esophagus	3.5657041972403	1.47415618133892	8.62476214065004
598	569.228571428572	cumObese	Esophagus	4.15190417146934	1.55704537570921	11.0711662729885
599	616.664285714286	cumObese	Esophagus	4.83447512623399	1.64417512374655	14.2151218617865
600	664.1	cumObese	Esophagus	5.629260402198	1.73584752421929	18.2553895049086
601	0	cumOver	Prostate	1	1	1
602	55.65	cumOver	Prostate	1.06524257366752	1.03892974466234	1.0922218240297
603	111.3	cumOver	Prostate	1.0646398754028	1.03347123871524	1.09674853236047
604	166.95	cumOver	Prostate	1.02266435887619	0.989616500398244	1.05681583774602
605	222.6	cumOver	Prostate	0.975153316343116	0.930018878588595	1.02247815852739
606	278.25	cumOver	Prostate	0.929848578135353	0.869475029942054	0.994414271239004
607	333.9	cumOver	Prostate	0.886648656954489	0.81141659759389	0.968856002219295
608	389.55	cumOver	Prostate	0.845455764911396	0.756664399951125	0.94466642076472
609	445.2	cumOver	Prostate	0.806176657253542	0.705340697768591	0.92142819031509
610	500.85	cumOver	Prostate	0.768722421294989	0.657357969636576	0.898953368327353
611	556.5	cumOver	Prostate	0.733008275152505	0.612558666110608	0.877142323124086
612	612.15	cumOver	Prostate	0.698953375832216	0.570762864862594	0.855934840303358
613	667.8	cumOver	Prostate	0.666480636232401	0.531786828270487	0.835290411229988
614	723.45	cumOver	Prostate	0.63551655064811	0.495450860869694	0.815179300402698
615	779.1	cumOver	Prostate	0.605991028382767	0.461582743628367	0.795578109341252
616	0	cumObese	Prostate	1	1	1
617	47.4357142857143	cumObese	Prostate	1.02243254865737	0.981683873517919	1.06487265886102
618	94.8714285714286	cumObese	Prostate	0.983920719890531	0.940815417594764	1.02900097609464
619	142.307142857143	cumObese	Prostate	0.929774092063824	0.870180566678307	0.993448825883392
620	189.742857142857	cumObese	Prostate	0.878345717907814	0.793890478675823	0.971785429967379
621	237.178571428571	cumObese	Prostate	0.829761989231719	0.721586793444126	0.954154046372652
622	284.614285714286	cumObese	Prostate	0.783865560833805	0.654986858611168	0.938103122807934
623	332.05	cumObese	Prostate	0.740507790710217	0.594168836460484	0.922888839759935
624	379.485714285714	cumObese	Prostate	0.699548258657057	0.538821176609228	0.908219252386636
625	426.921428571429	cumObese	Prostate	0.660854311499915	0.488533978014633	0.893957105712197
626	474.357142857143	cumObese	Prostate	0.624300633477985	0.442884632823127	0.880028910636568
627	521.792857142857	cumObese	Prostate	0.58976884039148	0.401466775165774	0.866391209965223
628	569.228571428572	cumObese	Prostate	0.557147096197816	0.363900355744493	0.853016167479678
629	616.664285714286	cumObese	Prostate	0.526329750814914	0.329834558962997	0.839884721188262
630	664.1	cumObese	Prostate	0.497216997958723	0.298947775461029	0.826983049724395
631	0	cumOver	Bladder	1	1	1
632	55.65	cumOver	Bladder	1.0615351279441	1.03134698727003	1.09260689347829
633	111.3	cumOver	Bladder	1.07292376917121	1.036352311839	1.11078578327271
634	166.95	cumOver	Bladder	1.05184708250403	1.01405784758785	1.09104454701868
635	222.6	cumOver	Bladder	1.02536787252388	0.975282994693349	1.07802481918054
636	278.25	cumOver	Bladder	0.999554430166161	0.932119097547494	1.07186845703898
637	333.9	cumOver	Bladder	0.974390836340083	0.888806726765053	1.06821592743695
638	389.55	cumOver	Bladder	0.949860731231712	0.846669587177614	1.06562869671941
639	445.2	cumOver	Bladder	0.925948166882331	0.806130475289217	1.06357473639133
640	500.85	cumOver	Bladder	0.902637596820073	0.767317511554989	1.06182202142369
641	556.5	cumOver	Bladder	0.879913865952559	0.730247236825736	1.06025517448188
642	612.15	cumOver	Bladder	0.857762200713992	0.694888981717811	1.05881084940342
643	667.8	cumOver	Bladder	0.836168199460315	0.661190833113115	1.05745152953307
644	723.45	cumOver	Bladder	0.815117823106117	0.629091300704639	1.05615363747845
645	779.1	cumOver	Bladder	0.794597385997325	0.598525004727953	1.05490163459548
646	0	cumObese	Bladder	1	1	1
647	47.4357142857143	cumObese	Bladder	1.06702628864039	1.01968438957231	1.11656617703762
648	94.8714285714286	cumObese	Bladder	1.03361992522801	0.984281717465536	1.08543126512534
649	142.307142857143	cumObese	Bladder	0.972670480562027	0.909205127895765	1.04056591271802
650	189.742857142857	cumObese	Bladder	0.914889566225765	0.826797117602378	1.01236796859675
651	237.178571428571	cumObese	Bladder	0.86054109291476	0.748393921216442	0.989493569631442
652	284.614285714286	cumObese	Bladder	0.809421158500992	0.676286511082568	0.968764866802288
653	332.05	cumObese	Bladder	0.761337973541707	0.61065779608264	0.94919857516754
654	379.485714285714	cumObese	Bladder	0.716111141732502	0.551172659743882	0.930407483476634
655	426.921428571429	cumObese	Bladder	0.673570983104706	0.497361745132907	0.91220901832609
656	474.357142857143	cumObese	Bladder	0.633557897427755	0.448734999088737	0.894504797281706
657	521.792857142857	cumObese	Bladder	0.595921765428373	0.404820089455534	0.877235986457327
658	569.228571428572	cumObese	Bladder	0.560521385579874	0.36517581054729	0.860364281033602
659	616.664285714286	cumObese	Bladder	0.527223944348672	0.329396029687623	0.843862895852676
660	664.1	cumObese	Bladder	0.49590451791062	0.297109758061699	0.827711928711191
661	0	cumOver	Hodgkin lymphoma	1	1	1
662	55.65	cumOver	Hodgkin lymphoma	1.03035407636558	0.862455416953861	1.23093843671686
663	111.3	cumOver	Hodgkin lymphoma	1.08420289946352	0.871199007044603	1.34928520085528
664	166.95	cumOver	Hodgkin lymphoma	1.15592144648306	0.931322791915308	1.4346845175899
665	222.6	cumOver	Hodgkin lymphoma	1.23538988665054	0.948407151651191	1.60921200286324
666	278.25	cumOver	Hodgkin lymphoma	1.32032219168673	0.928380911940856	1.8777321543762
667	333.9	cumOver	Hodgkin lymphoma	1.41109354115473	0.893181359502682	2.22931766399298
668	389.55	cumOver	Hodgkin lymphoma	1.50810536581592	0.852620662684298	2.66751897290684
669	445.2	cumOver	Hodgkin lymphoma	1.61178669455293	0.810671377750248	3.2045739124864
670	500.85	cumOver	Hodgkin lymphoma	1.72259605172372	0.769054547480149	3.858422223933
671	556.5	cumOver	Hodgkin lymphoma	1.84102348495761	0.728566746111642	4.65210289963754
672	612.15	cumOver	Hodgkin lymphoma	1.96759273236108	0.689586020908785	5.61412360902867
673	667.8	cumOver	Hodgkin lymphoma	2.10286353871758	0.652284173826863	6.77930760840684
674	723.45	cumOver	Hodgkin lymphoma	2.24743413092477	0.616724517333974	8.18997790890538
675	779.1	cumOver	Hodgkin lymphoma	2.4019438636165	0.582910591370532	9.89746010687536
676	0	cumObese	Hodgkin lymphoma	1	1	1
677	47.4357142857143	cumObese	Hodgkin lymphoma	1.21033393367343	0.92761090105442	1.5792270545077
678	94.8714285714286	cumObese	Hodgkin lymphoma	1.2435622313618	0.939480690715259	1.64606578778343
679	142.307142857143	cumObese	Hodgkin lymphoma	1.21641225920434	0.866843289255336	1.70695072879173
680	189.742857142857	cumObese	Hodgkin lymphoma	1.18890903687127	0.733703169942409	1.92653481116229
681	237.178571428571	cumObese	Hodgkin lymphoma	1.16202766558662	0.601144707656712	2.24622836796195
682	284.614285714286	cumObese	Hodgkin lymphoma	1.13575408522604	0.486361796011023	2.65221765501993
683	332.05	cumObese	Hodgkin lymphoma	1.11007455356619	0.391222135391043	3.14978474631422
684	379.485714285714	cumObese	Hodgkin lymphoma	1.08497563909702	0.313729350776535	3.75219001512065
685	426.921428571429	cumObese	Hodgkin lymphoma	1.0604442139965	0.251133220409178	4.47787006898732
686	474.357142857143	cumObese	Hodgkin lymphoma	1.03646744726408	0.200796713873065	5.3500117034645
687	521.792857142857	cumObese	Hodgkin lymphoma	1.01303279800982	0.160426129189953	6.39693455813845
688	569.228571428572	cumObese	Hodgkin lymphoma	0.9901280088945	0.128102801576863	7.65286521395212
689	616.664285714286	cumObese	Hodgkin lymphoma	0.967741099718925	0.102251737233559	9.15899192935987
690	664.1	cumObese	Hodgkin lymphoma	0.945860361157653	0.0815931883163619	10.9647856796629
691	0	cumOver	Larynx	1	1	1
692	55.65	cumOver	Larynx	0.823333542177084	0.76569157972501	0.885314844284061
693	111.3	cumOver	Larynx	0.77620609251859	0.711232768435974	0.847114931709191
694	166.95	cumOver	Larynx	0.7961049111118	0.726116961896453	0.872838761183914
695	222.6	cumOver	Larynx	0.829367341558706	0.731681290323304	0.94009536165701
696	278.25	cumOver	Larynx	0.864021470767997	0.725735260032256	1.02865761533333
697	333.9	cumOver	Larynx	0.900123581602651	0.715624783055031	1.13218893663564
698	389.55	cumOver	Larynx	0.93773417625491	0.703882352698931	1.24927891990012
699	445.2	cumOver	Larynx	0.976916284929257	0.691458983772925	1.38021986865008
700	500.85	cumOver	Larynx	1.01773557147239	0.678770291221664	1.52597381888356
701	556.5	cumOver	Larynx	1.06026044341684	0.666021353561111	1.68786211112272
702	612.15	cumOver	Larynx	1.10456216662265	0.653322747451234	1.86746532964582
703	667.8	cumOver	Larynx	1.15071498470913	0.640737975679958	2.06659356288183
704	723.45	cumOver	Larynx	1.1987962434771	0.628305103009082	2.28728435674352
705	779.1	cumOver	Larynx	1.24888652052971	0.616047532426928	2.53181363297776
706	0	cumObese	Larynx	1	1	1
707	47.4357142857143	cumObese	Larynx	0.890613591738993	0.791118106316149	1.00262219187947
708	94.8714285714286	cumObese	Larynx	0.849996873649404	0.747831180645569	0.966120033387833
709	142.307142857143	cumObese	Larynx	0.828197520020883	0.695773083955068	0.985825907880385
710	189.742857142857	cumObese	Larynx	0.807224056702841	0.622691254309527	1.04644263623444
711	237.178571428571	cumObese	Larynx	0.786781730164273	0.550496828887398	1.12448511678331
712	284.614285714286	cumObese	Larynx	0.766857089775961	0.484480714033215	1.21381466610731
713	332.05	cumObese	Larynx	0.747437025535498	0.425501556477372	1.31294962059924
714	379.485714285714	cumObese	Larynx	0.728508759441174	0.373291214360143	1.42174525455208
715	426.921428571429	cumObese	Larynx	0.710059837084304	0.327273791527973	1.54056018322229
716	474.357142857143	cumObese	Larynx	0.692078119454527	0.286809598099827	1.67000032983904
717	521.792857142857	cumObese	Larynx	0.674551774952507	0.251277504538715	1.81082702937091
718	569.228571428572	cumObese	Larynx	0.657469271605077	0.220103442473797	1.96392131920595
719	616.664285714286	cumObese	Larynx	0.640819369477394	0.192768686866158	2.13027058996633
720	664.1	cumObese	Larynx	0.624591113277242	0.16880999882327	2.310965354566
721	0	cumOver	Multiple myeloma	1	1	1
722	55.65	cumOver	Multiple myeloma	1.09700615104996	1.0239678030037	1.1752542334938
723	111.3	cumOver	Multiple myeloma	1.16958246014188	1.0742948544533	1.27332186820131
724	166.95	cumOver	Multiple myeloma	1.22504579138779	1.1269337710616	1.33169954573568
725	222.6	cumOver	Multiple myeloma	1.27893857648529	1.15636686140951	1.41450255711104
726	278.25	cumOver	Multiple myeloma	1.33520164931649	1.16862354652882	1.52552415158231
727	333.9	cumOver	Multiple myeloma	1.39393984755451	1.17296626077591	1.65654236066002
728	389.55	cumOver	Multiple myeloma	1.45526205692973	1.17366209773962	1.80442706501133
729	445.2	cumOver	Multiple myeloma	1.51928195327419	1.1724939543885	1.96863927946516
730	500.85	cumOver	Multiple myeloma	1.58611821324776	1.17027428615465	2.1497276460399
731	556.5	cumOver	Multiple myeloma	1.65589473433457	1.1674137035857	2.34877093079769
732	612.15	cumOver	Multiple myeloma	1.72874086451753	1.16413886897975	2.56717223029583
733	667.8	cumOver	Multiple myeloma	1.80479164205677	1.16058412904421	2.80658057414627
734	723.45	cumOver	Multiple myeloma	1.88418804581623	1.15683380339851	3.06886311721461
735	779.1	cumOver	Multiple myeloma	1.96707725660286	1.15294333397962	3.35609983544313
736	0	cumObese	Multiple myeloma	1	1	1
737	47.4357142857143	cumObese	Multiple myeloma	1.19274067330503	1.07875111727064	1.31877528651423
738	94.8714285714286	cumObese	Multiple myeloma	1.25000130738409	1.1250691698366	1.38880640439989
739	142.307142857143	cumObese	Multiple myeloma	1.26014286891425	1.11570090997597	1.42328471356147
740	189.742857142857	cumObese	Multiple myeloma	1.26956877232116	1.07085171814349	1.50516158338655
741	237.178571428571	cumObese	Multiple myeloma	1.27906518174548	1.01464931913372	1.61238736211874
742	284.614285714286	cumObese	Multiple myeloma	1.28863262457415	0.956571220856921	1.73596487633119
743	332.05	cumObese	Multiple myeloma	1.29827163213899	0.89973740271803	1.8733346259976
744	379.485714285714	cumObese	Multiple myeloma	1.3079827397462	0.845248081696055	2.02404345484119
745	426.921428571429	cumObese	Multiple myeloma	1.3177664867061	0.793490394652701	2.18844301731692
746	474.357142857143	cumObese	Multiple myeloma	1.32762341636301	0.744564178403365	2.367269319154
747	521.792857142857	cumObese	Multiple myeloma	1.33755407612558	0.698441857656663	2.56148867217462
748	569.228571428572	cumObese	Multiple myeloma	1.34755901749702	0.655036252011203	2.77223634579306
749	616.664285714286	cumObese	Multiple myeloma	1.35763879610572	0.614232194041806	3.00079207597827
750	664.1	cumObese	Multiple myeloma	1.36779397173644	0.575902368286484	3.24857207079217
751	0	cumOver	Gallbladder & biliary tract	1	1	1
752	55.65	cumOver	Gallbladder & biliary tract	1.16862076374796	1.06315296447072	1.28455126882212
753	111.3	cumOver	Gallbladder & biliary tract	1.27582582839315	1.1352102041782	1.43385915525082
754	166.95	cumOver	Gallbladder & biliary tract	1.33508368112059	1.19067172186951	1.49701080730786
755	222.6	cumOver	Gallbladder & biliary tract	1.38614517731745	1.20810344805056	1.59042543558738
756	278.25	cumOver	Gallbladder & biliary tract	1.43915786022458	1.20046261071157	1.72531433146303
757	333.9	cumOver	Gallbladder & biliary tract	1.4941979963848	1.18165298537948	1.88941057994566
758	389.55	cumOver	Gallbladder & biliary tract	1.5513431251051	1.1581202980253	2.07807901814209
759	445.2	cumOver	Gallbladder & biliary tract	1.61067375115865	1.13255416629579	2.29063651865452
760	500.85	cumOver	Gallbladder & biliary tract	1.67227345819817	1.10616980807735	2.52809152679255
761	556.5	cumOver	Gallbladder & biliary tract	1.73622902650671	1.07957125562489	2.79230408995983
762	612.15	cumOver	Gallbladder & biliary tract	1.80263055525168	1.05308296066458	3.08567989427565
763	667.8	cumOver	Gallbladder & biliary tract	1.87157158941464	1.02688934257957	3.41105907819141
764	723.45	cumOver	Gallbladder & biliary tract	1.94314925157528	1.00109918913908	3.77168322066537
765	779.1	cumOver	Gallbladder & biliary tract	2.01746437873559	0.975777852886808	4.171197888357
766	0	cumObese	Gallbladder & biliary tract	1	1	1
767	47.4357142857143	cumObese	Gallbladder & biliary tract	1.31764717892591	1.15159365411317	1.50764471645897
768	94.8714285714286	cumObese	Gallbladder & biliary tract	1.37119290519019	1.19071839372544	1.57902153284234
769	142.307142857143	cumObese	Gallbladder & biliary tract	1.32939797467009	1.12308738899066	1.57360771065664
770	189.742857142857	cumObese	Gallbladder & biliary tract	1.28740444473248	1.01226006759878	1.63733634998421
771	237.178571428571	cumObese	Gallbladder & biliary tract	1.24673742242482	0.897298766873524	1.73225937431114
772	284.614285714286	cumObese	Gallbladder & biliary tract	1.20735500551847	0.790354443335147	1.84437010716263
773	332.05	cumObese	Gallbladder & biliary tract	1.16921661540837	0.694139840018328	1.96944104765822
774	379.485714285714	cumObese	Gallbladder & biliary tract	1.1322829553019	0.608704626316014	2.10621808253122
775	426.921428571429	cumObese	Gallbladder & biliary tract	1.09651596972854	0.533304878063696	2.25452142165875
776	474.357142857143	cumObese	Gallbladder & biliary tract	1.06187880532838	0.466978290321158	2.41464457893779
777	521.792857142857	cumObese	Gallbladder & biliary tract	1.02833577287961	0.408743788021315	2.58713280244094
778	569.228571428572	cumObese	Gallbladder & biliary tract	0.995852310525188	0.357674803067667	2.77269132707325
779	616.664285714286	cumObese	Gallbladder & biliary tract	0.964394948160923	0.312924760421497	2.97214453335543
780	664.1	cumObese	Gallbladder & biliary tract	0.933931272949396	0.273733004847673	3.18641744746219

## Sheet: Figure 4
	value	expo	cancer	HR	low	up
1	18	ageOnsetOver	Non-Hodgkin Lymph.	1.08493158164702	0.967946976742101	1.2160547686371
2	19.5714285714286	ageOnsetOver	Non-Hodgkin Lymph.	1.06292278534348	0.943951177959473	1.19688907009431
3	21.1428571428571	ageOnsetOver	Non-Hodgkin Lymph.	1.04168158346976	0.919476351317979	1.18012879807586
4	22.7142857142857	ageOnsetOver	Non-Hodgkin Lymph.	1.02192106184113	0.896261878776029	1.1651981205099
5	24.2857142857143	ageOnsetOver	Non-Hodgkin Lymph.	1.0043339535179	0.876047481813846	1.15140641475324
6	25.8571428571429	ageOnsetOver	Non-Hodgkin Lymph.	0.989570425646089	0.860432283496103	1.13809029030675
7	27.4285714285714	ageOnsetOver	Non-Hodgkin Lymph.	0.978255668929505	0.850901164451755	1.12467134112962
8	29	ageOnsetOver	Non-Hodgkin Lymph.	0.970992655159115	0.848873302148602	1.11068016155831
9	30.5714285714286	ageOnsetOver	Non-Hodgkin Lymph.	0.967983991744998	0.854969432513366	1.09593743664038
10	32.1428571428571	ageOnsetOver	Non-Hodgkin Lymph.	0.968603171739374	0.868269506351792	1.08053098426268
11	33.7142857142857	ageOnsetOver	Non-Hodgkin Lymph.	0.972087207874727	0.887590435943593	1.06462789756078
12	35.2857142857143	ageOnsetOver	Non-Hodgkin Lymph.	0.977692642750989	0.911732107021269	1.04842518578444
13	36.8571428571429	ageOnsetOver	Non-Hodgkin Lymph.	0.984676088849724	0.939404575723212	1.03212931361968
14	38.4285714285714	ageOnsetOver	Non-Hodgkin Lymph.	0.992283279744797	0.969173666922592	1.01594393333815
15	40	ageOnsetOver	Non-Hodgkin Lymph.	1	1	1
16	18	ageOnsetObese	Non-Hodgkin Lymph.	1.09823120634078	0.969211134046259	1.24442625575859
17	19.5714285714286	ageOnsetObese	Non-Hodgkin Lymph.	1.07998519970824	0.953793067143267	1.22287325392527
18	21.1428571428571	ageOnsetObese	Non-Hodgkin Lymph.	1.0622565320258	0.935513881249789	1.20617017282953
19	22.7142857142857	ageOnsetObese	Non-Hodgkin Lymph.	1.04547257500211	0.916025930161761	1.19321175208275
20	24.2857142857143	ageOnsetObese	Non-Hodgkin Lymph.	1.03005183310261	0.897308980927666	1.18243191746632
21	25.8571428571429	ageOnsetObese	Non-Hodgkin Lymph.	1.01638977144158	0.881267567711831	1.1722298713129
22	27.4285714285714	ageOnsetObese	Non-Hodgkin Lymph.	1.004865269581	0.869587694537883	1.16118732630721
23	29	ageOnsetObese	Non-Hodgkin Lymph.	0.995848566794112	0.863770608289674	1.14812238164662
24	30.5714285714286	ageOnsetObese	Non-Hodgkin Lymph.	0.989693937139624	0.865115219062718	1.13221229684542
25	32.1428571428571	ageOnsetObese	Non-Hodgkin Lymph.	0.986535036299478	0.874024124507161	1.11352919279568
26	33.7142857142857	ageOnsetObese	Non-Hodgkin Lymph.	0.986140973852469	0.890008869999864	1.09265654881714
27	35.2857142857143	ageOnsetObese	Non-Hodgkin Lymph.	0.987927430527445	0.911954753616177	1.0702292017432
28	36.8571428571429	ageOnsetObese	Non-Hodgkin Lymph.	0.991254934900455	0.938569816018188	1.04689744885794
29	38.4285714285714	ageOnsetObese	Non-Hodgkin Lymph.	0.995484924324462	0.968429225307167	1.02329649773111
30	40	ageOnsetObese	Non-Hodgkin Lymph.	1	1	1
31	18	ageOnsetOver	Colorectal	1.11126229516519	1.05787424068363	1.1673447004984
32	19.5714285714286	ageOnsetOver	Colorectal	1.0893825336713	1.0349952445022	1.14662778497972
33	21.1428571428571	ageOnsetOver	Colorectal	1.06821008780399	1.01224660320181	1.12726759277523
34	22.7142857142857	ageOnsetOver	Colorectal	1.04835904199077	0.990725693638043	1.10934508712291
35	24.2857142857143	ageOnsetOver	Colorectal	1.0304265996255	0.971531778468934	1.0928916590758
36	25.8571428571429	ageOnsetOver	Colorectal	1.01497247500464	0.955687617759757	1.07793499243181
37	27.4285714285714	ageOnsetOver	Colorectal	1.00253189569288	0.94414902766128	1.06452495573839
38	29	ageOnsetOver	Colorectal	0.993616907308358	0.937815884473626	1.05273814917643
39	30.5714285714286	ageOnsetOver	Colorectal	0.988401717412245	0.937032261296714	1.04258732098673
40	32.1428571428571	ageOnsetOver	Colorectal	0.986329207482349	0.941043268278324	1.03379444742495
41	33.7142857142857	ageOnsetOver	Colorectal	0.986719136038897	0.948902164064411	1.02604324270385
42	35.2857142857143	ageOnsetOver	Colorectal	0.988912424212466	0.95967070102727	1.01904515967294
43	36.8571428571429	ageOnsetOver	Colorectal	0.992256863432094	0.972390335295709	1.01252927686564
44	38.4285714285714	ageOnsetOver	Colorectal	0.996099539583869	0.986064058842629	1.00623715453516
45	40	ageOnsetOver	Colorectal	1	1	1
46	18	ageOnsetObese	Colorectal	1.1545787638912	1.09415882774336	1.21833511573258
47	19.5714285714286	ageOnsetObese	Colorectal	1.14091557137739	1.08167624921634	1.20339920743796
48	21.1428571428571	ageOnsetObese	Colorectal	1.12741169556345	1.06771732957451	1.19044347795665
49	22.7142857142857	ageOnsetObese	Colorectal	1.11414831796328	1.05294568480369	1.17890836377931
50	24.2857142857143	ageOnsetObese	Colorectal	1.10120932874539	1.03821913587349	1.16802122385811
51	25.8571428571429	ageOnsetObese	Colorectal	1.08867464693197	1.02439472805468	1.15698807736269
52	27.4285714285714	ageOnsetObese	Colorectal	1.07662050236232	1.01224036913022	1.14509531674071
53	29	ageOnsetObese	Colorectal	1.06511977268347	1.00242370165712	1.13173713698694
54	30.5714285714286	ageOnsetObese	Colorectal	1.05426171479482	0.995496055072843	1.11649640158623
55	32.1428571428571	ageOnsetObese	Colorectal	1.04410645080783	0.991574252131633	1.0994217309243
56	33.7142857142857	ageOnsetObese	Colorectal	1.03456523621769	0.990302397818556	1.08080645906531
57	35.2857142857143	ageOnsetObese	Colorectal	1.02551019206283	0.991116547919595	1.06109736158906
58	36.8571428571429	ageOnsetObese	Colorectal	1.0168124056824	0.993411256511943	1.04076480065252
59	38.4285714285714	ageOnsetObese	Colorectal	1.00834744947057	0.996571635917091	1.0202624098549
60	40	ageOnsetObese	Colorectal	1	1	1
61	18	ageOnsetOver	Leukemia	1.08170573463234	0.965479053042952	1.21192406261811
62	19.5714285714286	ageOnsetOver	Leukemia	1.05712524701291	0.939178067056344	1.18988488665916
63	21.1428571428571	ageOnsetOver	Leukemia	1.03348241684362	0.912607029338791	1.17036782710165
64	22.7142857142857	ageOnsetOver	Leukemia	1.01161235390795	0.88759977651385	1.15295156855328
65	24.2857142857143	ageOnsetOver	Leukemia	0.992319267752689	0.865966084415264	1.13710865457062
66	25.8571428571429	ageOnsetOver	Leukemia	0.976353019646551	0.849357467283261	1.12233689075818
67	27.4285714285714	ageOnsetOver	Leukemia	0.964433652076595	0.839307543529253	1.10821387991657
68	29	ageOnsetOver	Leukemia	0.957254901568608	0.837289649909584	1.09440854389646
69	30.5714285714286	ageOnsetOver	Leukemia	0.955011966569234	0.843918799676274	1.08072939794717
70	32.1428571428571	ageOnsetOver	Leukemia	0.956973178841134	0.85821523200495	1.06709556165979
71	33.7142857142857	ageOnsetOver	Leukemia	0.962268951882994	0.878945455316519	1.05349146543405
72	35.2857142857143	ageOnsetOver	Leukemia	0.970051859374525	0.904861605467165	1.03993870906938
73	36.8571428571429	ageOnsetOver	Leukemia	0.979470184571845	0.934615935047162	1.02647708699381
74	38.4285714285714	ageOnsetOver	Leukemia	0.989652349645568	0.966696186340121	1.01315365364894
75	40	ageOnsetOver	Leukemia	1	1	1
76	18	ageOnsetObese	Leukemia	1.22241940076382	1.08039915249891	1.38310844460357
77	19.5714285714286	ageOnsetObese	Leukemia	1.19391347193423	1.055612990721	1.35033330490984
78	21.1428571428571	ageOnsetObese	Leukemia	1.16638517781241	1.02822372102921	1.32311125992963
79	22.7142857142857	ageOnsetObese	Leukemia	1.14025500201085	1.00004451402054	1.30012359588232
80	24.2857142857143	ageOnsetObese	Leukemia	1.11591645017159	0.973153944434785	1.27962233610103
81	25.8571428571429	ageOnsetObese	Leukemia	1.09372948026783	0.949490117779335	1.25988059655082
82	27.4285714285714	ageOnsetObese	Leukemia	1.07402785882089	0.930717245930661	1.23940525069986
83	29	ageOnsetObese	Leukemia	1.05712759518434	0.918270570311058	1.2169819970618
84	30.5714285714286	ageOnsetObese	Leukemia	1.04326952266177	0.913296814427939	1.19173885172989
85	32.1428571428571	ageOnsetObese	Leukemia	1.03222234360932	0.915774120115278	1.16347791801781
86	33.7142857142857	ageOnsetObese	Leukemia	1.02340467308538	0.92476246771601	1.13256880707948
87	35.2857142857143	ageOnsetObese	Leukemia	1.01627521656751	0.939029630666102	1.09987510732404
88	36.8571428571429	ageOnsetObese	Leukemia	1.01032243606823	0.95726229917237	1.06632364578169
89	38.4285714285714	ageOnsetObese	Leukemia	1.00505148191322	0.978066344667082	1.0327811470088
90	40	ageOnsetObese	Leukemia	1	1	1
91	18	ageOnsetOver	Liver	1.10015597937025	0.978614562574645	1.23679252816331
92	19.5714285714286	ageOnsetOver	Liver	1.07556922166486	0.952263683229949	1.21484119468767
93	21.1428571428571	ageOnsetOver	Liver	1.05188393160954	0.925540355813879	1.19547440436065
94	22.7142857142857	ageOnsetOver	Liver	1.02987559859503	0.900271396769502	1.17813778421423
95	24.2857142857143	ageOnsetOver	Liver	1.0102915077826	0.878267210081177	1.16216217454288
96	25.8571428571429	ageOnsetOver	Liver	0.993827747171243	0.861179294778387	1.14690819558271
97	27.4285714285714	ageOnsetOver	Liver	0.981150227642864	0.850533972451699	1.13182518321843
98	29	ageOnsetOver	Liver	0.972892028481896	0.847782288684913	1.11646458261338
99	30.5714285714286	ageOnsetOver	Liver	0.969185508493403	0.853485400033974	1.10057014430033
100	32.1428571428571	ageOnsetOver	Liver	0.969329224328002	0.86665225395288	1.08417088959352
101	33.7142857142857	ageOnsetOver	Liver	0.972508783923376	0.886051973306246	1.06740164606714
102	35.2857142857143	ageOnsetOver	Liver	0.97793343371008	0.910441077384982	1.05042909917342
103	36.8571428571429	ageOnsetOver	Liver	0.984814182949916	0.938484550850448	1.0334309435999
104	38.4285714285714	ageOnsetOver	Liver	0.992351360282758	0.968696812604275	1.01658352690103
105	40	ageOnsetOver	Liver	1	1	1
106	18	ageOnsetObese	Liver	1.30576801226147	1.14581476306587	1.48805038720491
107	19.5714285714286	ageOnsetObese	Liver	1.26900833878176	1.11424690271728	1.4452651023489
108	21.1428571428571	ageOnsetObese	Liver	1.23357572311922	1.07991986360748	1.40909443001246
109	22.7142857142857	ageOnsetObese	Liver	1.19990792435572	1.04486423759006	1.37795799218131
110	24.2857142857143	ageOnsetObese	Liver	1.16840802889677	1.01138455786938	1.34981032819639
111	25.8571428571429	ageOnsetObese	Liver	1.13943454230713	0.981590583454315	1.32266048400116
112	27.4285714285714	ageOnsetObese	Liver	1.11331023234568	0.957247950182332	1.29481569870115
113	29	ageOnsetObese	Liver	1.09033191664884	0.939834418199039	1.26492886985478
114	30.5714285714286	ageOnsetObese	Liver	1.07073500803931	0.93050909862582	1.2320926889743
115	32.1428571428571	ageOnsetObese	Liver	1.0543481541838	0.929252892131307	1.19628363779545
116	33.7142857142857	ageOnsetObese	Liver	1.0406145267126	0.935065690408405	1.15807756001862
117	35.2857142857143	ageOnsetObese	Liver	1.0289046180605	0.946552959105693	1.11842100632853
118	36.8571428571429	ageOnsetObese	Liver	1.01861021758015	0.962238353534787	1.0782845763185
119	38.4285714285714	ageOnsetObese	Liver	1.00915275208205	0.980579323896834	1.03855879092747
120	40	ageOnsetObese	Liver	1	1	1
121	18	ageOnsetOver	Brain and CNS	1.14397813073688	0.98083153249796	1.33426171594556
122	19.5714285714286	ageOnsetOver	Brain and CNS	1.11437291343759	0.949516032068967	1.30785257779954
123	21.1428571428571	ageOnsetOver	Brain and CNS	1.08591691506352	0.917730844852574	1.28492526216714
124	22.7142857142857	ageOnsetOver	Brain and CNS	1.05944044085649	0.887681669053777	1.26443305843933
125	24.2857142857143	ageOnsetOver	Brain and CNS	1.03573166005565	0.861513137689344	1.2451813265655
126	25.8571428571429	ageOnsetOver	Brain and CNS	1.01551319777118	0.841137914749411	1.22603800965825
127	27.4285714285714	ageOnsetOver	Brain and CNS	0.999466783873836	0.828292165390312	1.20601629932886
128	29	ageOnsetOver	Brain and CNS	0.988230881502694	0.824619317446056	1.18430438687786
129	30.5714285714286	ageOnsetOver	Brain and CNS	0.981891829425035	0.830748486604883	1.16053363952764
130	32.1428571428571	ageOnsetOver	Brain and CNS	0.979662010267605	0.845554099447906	1.13503991641483
131	33.7142857142857	ageOnsetOver	Brain and CNS	0.980649813958832	0.867663333267863	1.10834931101163
132	35.2857142857143	ageOnsetOver	Brain and CNS	0.983998331125188	0.895696361098793	1.08100552565532
133	36.8571428571429	ageOnsetOver	Brain and CNS	0.988860815949715	0.928155647612206	1.0535363501115
134	38.4285714285714	ageOnsetOver	Brain and CNS	0.994386748041281	0.96334030860537	1.02643374916141
135	40	ageOnsetOver	Brain and CNS	1	1	1
136	18	ageOnsetObese	Brain and CNS	1.08979902367524	0.922923481675397	1.28684764835274
137	19.5714285714286	ageOnsetObese	Brain and CNS	1.07823460235784	0.914335033628786	1.2715140675598
138	21.1428571428571	ageOnsetObese	Brain and CNS	1.0668859151434	0.901629005964776	1.26243227358618
139	22.7142857142857	ageOnsetObese	Brain and CNS	1.05596553133708	0.886541070992472	1.2577682409273
140	24.2857142857143	ageOnsetObese	Brain and CNS	1.04568704565413	0.871310077720124	1.25496241281865
141	25.8571428571429	ageOnsetObese	Brain and CNS	1.03625614672833	0.858147728907075	1.25133093692372
142	27.4285714285714	ageOnsetObese	Brain and CNS	1.02787214938505	0.849021043693772	1.24439925644824
143	29	ageOnsetObese	Brain and CNS	1.02072992330543	0.845670266849742	1.23202815231084
144	30.5714285714286	ageOnsetObese	Brain and CNS	1.01501753112559	0.849579877485006	1.21267065733967
145	32.1428571428571	ageOnsetObese	Brain and CNS	1.01069553939496	0.861112251505396	1.18626284966574
146	33.7142857142857	ageOnsetObese	Brain and CNS	1.00743352192529	0.879606408621104	1.15383686516088
147	35.2857142857143	ageOnsetObese	Brain and CNS	1.00497042508149	0.90401565065177	1.11719919291254
148	36.8571428571429	ageOnsetObese	Brain and CNS	1.00306637070419	0.933141340306515	1.0782312395539
149	38.4285714285714	ageOnsetObese	Brain and CNS	1.00148450805199	0.965629792934377	1.03867054145077
150	40	ageOnsetObese	Brain and CNS	1	1	1
151	18	ageOnsetOver	Pancreas	1.09870617180556	0.97422820782337	1.2390887907677
152	19.5714285714286	ageOnsetOver	Pancreas	1.08811984344755	0.960217121432283	1.23305944799051
153	21.1428571428571	ageOnsetOver	Pancreas	1.07769962268656	0.94504259110701	1.22897791873937
154	22.7142857142857	ageOnsetOver	Pancreas	1.06759215945295	0.929993283692292	1.22554973128444
155	24.2857142857143	ageOnsetOver	Pancreas	1.05794527672136	0.916440074674003	1.22129994035362
156	25.8571428571429	ageOnsetOver	Pancreas	1.04890161734828	0.905685638128107	1.2147643250143
157	27.4285714285714	ageOnsetOver	Pancreas	1.04059939275017	0.89894402832235	1.20457677238579
158	29	ageOnsetOver	Pancreas	1.0331767807348	0.897350976943139	1.18956159593859
159	30.5714285714286	ageOnsetOver	Pancreas	1.02674653900308	0.901452957800576	1.16945476326013
160	32.1428571428571	ageOnsetOver	Pancreas	1.02118257112717	0.910608999844819	1.14518288722339
161	33.7142857142857	ageOnsetOver	Pancreas	1.01629716255403	0.923929521879267	1.11789903683838
162	35.2857142857143	ageOnsetOver	Pancreas	1.011907562214	0.940497645010888	1.08873947733706
163	36.8571428571429	ageOnsetOver	Pancreas	1.00783495229477	0.959342977872246	1.05877805382994
164	38.4285714285714	ageOnsetOver	Pancreas	1.00390432240062	0.979422921809317	1.02899765371314
165	40	ageOnsetOver	Pancreas	1	1	1
166	18	ageOnsetObese	Pancreas	1.21174513494909	1.06031295495686	1.38480461377795
167	19.5714285714286	ageOnsetObese	Pancreas	1.1889793729672	1.04086980252258	1.35816405271379
168	21.1428571428571	ageOnsetObese	Pancreas	1.16689831169076	1.01832078645466	1.33715395771051
169	22.7142857142857	ageOnsetObese	Pancreas	1.14572796900183	0.994360668474358	1.32013727068178
170	24.2857142857143	ageOnsetObese	Pancreas	1.12567720251371	0.971015344019703	1.30497336840578
171	25.8571428571429	ageOnsetObese	Pancreas	1.10694009483641	0.950212763875108	1.28951790603131
172	27.4285714285714	ageOnsetObese	Pancreas	1.08969836173753	0.933620953638464	1.27186789772209
173	29	ageOnsetObese	Pancreas	1.07412407085919	0.922673754822886	1.25043387607853
174	30.5714285714286	ageOnsetObese	Pancreas	1.06030049604111	0.918474611823457	1.22402636657868
175	32.1428571428571	ageOnsetObese	Pancreas	1.04801012289813	0.921015977525124	1.19251483633137
176	33.7142857142857	ageOnsetObese	Pancreas	1.03699136159623	0.929560509388885	1.15683817585169
177	35.2857142857143	ageOnsetObese	Pancreas	1.02695678999172	0.942989748557592	1.11840054478141
178	36.8571428571429	ageOnsetObese	Pancreas	1.01762403382997	0.96007973876392	1.07861736105548
179	38.4285714285714	ageOnsetObese	Pancreas	1.00872195712859	0.979530001639225	1.03878389134639
180	40	ageOnsetObese	Pancreas	1	1	1
181	18	ageOnsetOver	Trachea, bronchus & Lung	0.888265404880284	0.835625482263256	0.944221360232002
182	19.5714285714286	ageOnsetOver	Trachea, bronchus & Lung	0.883869887968726	0.829572283689589	0.941721407787737
183	21.1428571428571	ageOnsetOver	Trachea, bronchus & Lung	0.879749694243712	0.823055690094705	0.940348914218489
184	22.7142857142857	ageOnsetOver	Trachea, bronchus & Lung	0.876495721233327	0.81715838877624	0.940141788779576
185	24.2857142857143	ageOnsetOver	Trachea, bronchus & Lung	0.87471844572243	0.813038200322576	0.941077994838982
186	25.8571428571429	ageOnsetOver	Trachea, bronchus & Lung	0.875029101975582	0.811840325175449	0.943136113790259
187	27.4285714285714	ageOnsetOver	Trachea, bronchus & Lung	0.87805224235475	0.814702978518713	0.94632738633899
188	29	ageOnsetOver	Trachea, bronchus & Lung	0.884412062065192	0.822757538203795	0.950686756676861
189	30.5714285714286	ageOnsetOver	Trachea, bronchus & Lung	0.894290056639891	0.836490281419217	0.956083678638907
190	32.1428571428571	ageOnsetOver	Trachea, bronchus & Lung	0.907265796315115	0.855374690259153	0.962304864215605
191	33.7142857142857	ageOnsetOver	Trachea, bronchus & Lung	0.92282650668642	0.87869680581025	0.969172478848138
192	35.2857142857143	ageOnsetOver	Trachea, bronchus & Lung	0.940441882561856	0.905691956400018	0.976525106827668
193	36.8571428571429	ageOnsetOver	Trachea, bronchus & Lung	0.959549178043744	0.935508234854714	0.984207931881451
194	38.4285714285714	ageOnsetOver	Trachea, bronchus & Lung	0.979543902806963	0.967178446616672	0.992067452374262
195	40	ageOnsetOver	Trachea, bronchus & Lung	1	1	1
196	18	ageOnsetObese	Trachea, bronchus & Lung	1.03019906854039	0.955809509908715	1.11037828125694
197	19.5714285714286	ageOnsetObese	Trachea, bronchus & Lung	1.02525019390953	0.95266809855946	1.10336219056875
198	21.1428571428571	ageOnsetObese	Trachea, bronchus & Lung	1.02036139004444	0.94735714891583	1.09899140729019
199	22.7142857142857	ageOnsetObese	Trachea, bronchus & Lung	1.01564232594412	0.940619826993372	1.09664851265829
200	24.2857142857143	ageOnsetObese	Trachea, bronchus & Lung	1.01120644137708	0.933540262856973	1.09533408227425
201	25.8571428571429	ageOnsetObese	Trachea, bronchus & Lung	1.00716533163661	0.927264032752564	1.09395163558702
202	27.4285714285714	ageOnsetObese	Trachea, bronchus & Lung	1.00362912795436	0.922851007853917	1.09147784193337
203	29	ageOnsetObese	Trachea, bronchus & Lung	1.00070700023177	0.921248712196373	1.08701861620557
204	30.5714285714286	ageOnsetObese	Trachea, bronchus & Lung	0.998513865755942	0.923256272100128	1.07990594836571
205	32.1428571428571	ageOnsetObese	Trachea, bronchus & Lung	0.997174275625278	0.929171419857545	1.07015402617662
206	33.7142857142857	ageOnsetObese	Trachea, bronchus & Lung	0.996727152099143	0.938784178793205	1.05824644063426
207	35.2857142857143	ageOnsetObese	Trachea, bronchus & Lung	0.996998308585706	0.951453057663119	1.04472377204205
208	36.8571428571429	ageOnsetObese	Trachea, bronchus & Lung	0.997774582230428	0.966421236673125	1.03014511598718
209	38.4285714285714	ageOnsetObese	Trachea, bronchus & Lung	0.998843174768067	0.982879716649297	1.01506590367124
210	40	ageOnsetObese	Trachea, bronchus & Lung	1	1	1
211	18	ageOnsetOver	Ovary	1.1221027961971	0.940694495432744	1.33849479437436
212	19.5714285714286	ageOnsetOver	Ovary	1.09897234228036	0.91455963057425	1.32057021622401
213	21.1428571428571	ageOnsetOver	Ovary	1.07661893626731	0.88736916367744	1.3062301253807
214	22.7142857142857	ageOnsetOver	Ovary	1.05570731460425	0.861360816705229	1.29390368414021
215	24.2857142857143	ageOnsetOver	Ovary	1.03688177162014	0.83875219597995	1.28181340504511
216	25.8571428571429	ageOnsetOver	Ovary	1.02074454784774	0.821545685829806	1.26824283777778
217	27.4285714285714	ageOnsetOver	Ovary	1.00787099249882	0.811572729177379	1.25164868286073
218	29	ageOnsetOver	Ovary	0.998772834146573	0.810553843331504	1.23069822250068
219	30.5714285714286	ageOnsetOver	Ovary	0.9932581964726	0.818999947107775	1.20459329496169
220	32.1428571428571	ageOnsetOver	Ovary	0.990667733659466	0.835845865887531	1.1741669111109
221	33.7142857142857	ageOnsetOver	Ovary	0.990365628498533	0.859842949576808	1.14070142529404
222	35.2857142857143	ageOnsetOver	Ovary	0.991735907100075	0.88971198835552	1.10545898257425
223	36.8571428571429	ageOnsetOver	Ovary	0.994170127750634	0.924041073623611	1.06962154727151
224	38.4285714285714	ageOnsetOver	Ovary	0.997061024648134	0.961204246400077	1.03425540471302
225	40	ageOnsetOver	Ovary	1	1	1
226	18	ageOnsetObese	Ovary	1.14764772631998	0.950556726695241	1.38560410624467
227	19.5714285714286	ageOnsetObese	Ovary	1.1315770581509	0.935795097741191	1.36831945542802
228	21.1428571428571	ageOnsetObese	Ovary	1.1159285458092	0.917170388864998	1.35775918462968
229	22.7142857142857	ageOnsetObese	Ovary	1.10087169267122	0.896769397461283	1.35142711956462
230	24.2857142857143	ageOnsetObese	Ovary	1.08656574971443	0.876991975152904	1.34622113075395
231	25.8571428571429	ageOnsetObese	Ovary	1.07316186599998	0.860085043676938	1.3390261801473
232	27.4285714285714	ageOnsetObese	Ovary	1.06080434902033	0.848001834239096	1.32700876515222
233	29	ageOnsetObese	Ovary	1.04963212679963	0.842466421155266	1.30774066947277
234	30.5714285714286	ageOnsetObese	Ovary	1.03971562615008	0.844902240304265	1.27944812037824
235	32.1428571428571	ageOnsetObese	Ovary	1.03099445084926	0.855607553644202	1.24233306865357
236	33.7142857142857	ageOnsetObese	Ovary	1.02345887979384	0.87408419470047	1.19836062129897
237	35.2857142857143	ageOnsetObese	Ovary	1.01686713882736	0.899189734440414	1.14994504321209
238	36.8571428571429	ageOnsetObese	Ovary	1.01093882135268	0.929578560758615	1.09942004222204
239	38.4285714285714	ageOnsetObese	Ovary	1.00540140084735	0.963736442831472	1.04886764876917
240	40	ageOnsetObese	Ovary	1	1	1
241	18	ageOnsetOver	Head and Neck	0.907329073262278	0.803729921764721	1.02428194458583
242	19.5714285714286	ageOnsetOver	Head and Neck	0.891039381802744	0.785534148114834	1.01071504253352
243	21.1428571428571	ageOnsetOver	Head and Neck	0.875506416977473	0.766790284145923	0.999636409090002
244	22.7142857142857	ageOnsetOver	Head and Neck	0.861775953304538	0.74944279742458	0.990946602257104
245	24.2857142857143	ageOnsetOver	Head and Neck	0.85088053569156	0.73544690337074	0.984432299191811
246	25.8571428571429	ageOnsetOver	Head and Neck	0.84381756645412	0.726636764919765	0.979895485380753
247	27.4285714285714	ageOnsetOver	Head and Neck	0.841590582290597	0.724789917353639	0.977213798429051
248	29	ageOnsetOver	Head and Neck	0.845226439676489	0.731718970161131	0.976341687807924
249	30.5714285714286	ageOnsetOver	Head and Neck	0.855161660311082	0.748399624351468	0.977153704345752
250	32.1428571428571	ageOnsetOver	Head and Neck	0.8706967057362	0.774129134013475	0.979310453605373
251	33.7142857142857	ageOnsetOver	Head and Neck	0.890940599680484	0.80792419295495	0.982487167831698
252	35.2857142857143	ageOnsetOver	Head and Neck	0.914983800843521	0.848739198041363	0.986398834574924
253	36.8571428571429	ageOnsetOver	Head and Neck	0.941847316595732	0.895331837009755	0.990779430720629
254	38.4285714285714	ageOnsetOver	Head and Neck	0.970446612132165	0.946146653851979	0.995370668135484
255	40	ageOnsetOver	Head and Neck	1	1	1
256	18	ageOnsetObese	Head and Neck	1.06045504466579	0.920502342833994	1.22168608316073
257	19.5714285714286	ageOnsetObese	Head and Neck	1.04342024138681	0.907203028080201	1.20009057116976
258	21.1428571428571	ageOnsetObese	Head and Neck	1.02705662249276	0.890695146718952	1.18429443529806
259	22.7142857142857	ageOnsetObese	Head and Neck	1.01186563088779	0.872758522287909	1.17314472311069
260	24.2857142857143	ageOnsetObese	Head and Neck	0.99833035165227	0.855582853874298	1.16489418472682
261	25.8571428571429	ageOnsetObese	Head and Neck	0.986911755642858	0.841302919115948	1.15772189932439
262	27.4285714285714	ageOnsetObese	Head and Neck	0.978058048427244	0.831822817134678	1.15000157051286
263	29	ageOnsetObese	Head and Neck	0.972216185561615	0.828857388887793	1.14037025444908
264	30.5714285714286	ageOnsetObese	Head and Neck	0.969742349762742	0.833858974785866	1.12776890740411
265	32.1428571428571	ageOnsetObese	Head and Neck	0.970391881196575	0.847021099724742	1.11173193135123
266	33.7142857142857	ageOnsetObese	Head and Neck	0.973539600555867	0.867578652733525	1.09244199458373
267	35.2857142857143	ageOnsetObese	Head and Neck	0.978622733168492	0.894456623544642	1.07070866117453
268	36.8571428571429	ageOnsetObese	Head and Neck	0.985094596757896	0.926437303216038	1.0474657715022
269	38.4285714285714	ageOnsetObese	Head and Neck	0.992401200157126	0.962131769698743	1.02362293096472
270	40	ageOnsetObese	Head and Neck	1	1	1
271	18	ageOnsetOver	Cervix Uteri	1.14173579383829	0.899775930888861	1.44876138400791
272	19.5714285714286	ageOnsetOver	Cervix Uteri	1.1026561278519	0.860358937617036	1.41318987126109
273	21.1428571428571	ageOnsetOver	Cervix Uteri	1.06549252184033	0.820470531607088	1.38368688498044
274	22.7142857142857	ageOnsetOver	Cervix Uteri	1.03145827591595	0.783259421597757	1.35830625922797
275	24.2857142857143	ageOnsetOver	Cervix Uteri	1.00166823236345	0.75162605030966	1.33489152925548
276	25.8571428571429	ageOnsetOver	Cervix Uteri	0.977118287888048	0.728027052359303	1.31143498779502
277	27.4285714285714	ageOnsetOver	Cervix Uteri	0.95874125826782	0.714644948593671	1.28621184843439
278	29	ageOnsetOver	Cervix Uteri	0.947414545192642	0.713612687153353	1.25781721177512
279	30.5714285714286	ageOnsetOver	Cervix Uteri	0.943148653318711	0.725823165998422	1.2255455928212
280	32.1428571428571	ageOnsetOver	Cervix Uteri	0.944800795449377	0.750081000608043	1.19006952896842
281	33.7142857142857	ageOnsetOver	Cervix Uteri	0.951141140793371	0.785004826736674	1.15243809833692
282	35.2857142857143	ageOnsetOver	Cervix Uteri	0.960990102785916	0.829217638033674	1.1137027666734
283	36.8571428571429	ageOnsetOver	Cervix Uteri	0.973165510576328	0.881098774923642	1.07485237515778
284	38.4285714285714	ageOnsetOver	Cervix Uteri	0.986449620080253	0.938565795134662	1.03677638584396
285	40	ageOnsetOver	Cervix Uteri	1	1	1
286	18	ageOnsetObese	Cervix Uteri	1.15042122865419	0.890062068359946	1.48694012517225
287	19.5714285714286	ageOnsetObese	Cervix Uteri	1.11938908367693	0.86418235402468	1.44996240066631
288	21.1428571428571	ageOnsetObese	Cervix Uteri	1.08948691090417	0.833869735779037	1.42346181675795
289	22.7142857142857	ageOnsetObese	Cervix Uteri	1.06147536405463	0.802366072019954	1.40425921257908
290	24.2857142857143	ageOnsetObese	Cervix Uteri	1.03607598633593	0.773102486272156	1.38850083724097
291	25.8571428571429	ageOnsetObese	Cervix Uteri	1.01394388041705	0.749086415562024	1.37244805309123
292	27.4285714285714	ageOnsetObese	Cervix Uteri	0.995688944358947	0.732823465315188	1.35284488125968
293	29	ageOnsetObese	Cervix Uteri	0.981901090135125	0.726536156666673	1.32702239518532
294	30.5714285714286	ageOnsetObese	Cervix Uteri	0.973198350194047	0.732318569699862	1.29331013579048
295	32.1428571428571	ageOnsetObese	Cervix Uteri	0.969731027940639	0.750975735509747	1.25220858955249
296	33.7142857142857	ageOnsetObese	Cervix Uteri	0.970764590503591	0.781913702300961	1.20522749173268
297	35.2857142857143	ageOnsetObese	Cervix Uteri	0.975313317642957	0.823932234664965	1.1545076494774
298	36.8571428571429	ageOnsetObese	Cervix Uteri	0.982371905813938	0.87558544793277	1.10218204700749
299	38.4285714285714	ageOnsetObese	Cervix Uteri	0.990930564098554	0.935043632429671	1.05015782024326
300	40	ageOnsetObese	Cervix Uteri	1	1	1
301	18	ageOnsetOver	Kidney	1.18325528993209	1.05676055491589	1.32489150417212
302	19.5714285714286	ageOnsetOver	Kidney	1.14664308712818	1.01939824756562	1.28977107072591
303	21.1428571428571	ageOnsetOver	Kidney	1.11162056141119	0.982374440860713	1.25787095139555
304	22.7142857142857	ageOnsetOver	Kidney	1.07915440930793	0.947719233093811	1.22881777478233
305	24.2857142857143	ageOnsetOver	Kidney	1.05014280659151	0.917366060677548	1.20213725088258
306	25.8571428571429	ageOnsetOver	Kidney	1.02539203074844	0.893018068700033	1.17738806590216
307	27.4285714285714	ageOnsetOver	Kidney	1.00565117942275	0.876207746564413	1.15421747712204
308	29	ageOnsetOver	Kidney	0.991618733250696	0.868368252304406	1.13236257719498
309	30.5714285714286	ageOnsetOver	Kidney	0.983380119930432	0.869956763767278	1.11159140379197
310	32.1428571428571	ageOnsetOver	Kidney	0.97998873527184	0.879734744565819	1.09166760457288
311	33.7142857142857	ageOnsetOver	Kidney	0.980380384694562	0.896242066479369	1.07241752495444
312	35.2857142857143	ageOnsetOver	Kidney	0.983542036557038	0.918042142513215	1.0537151758922
313	36.8571428571429	ageOnsetOver	Kidney	0.988477835125617	0.943625810168559	1.03546174766043
314	38.4285714285714	ageOnsetOver	Kidney	0.994189270319179	0.971341709731812	1.01757424325028
315	40	ageOnsetOver	Kidney	1	1	1
316	18	ageOnsetObese	Kidney	1.30257000190319	1.1533742489032	1.47106510438527
317	19.5714285714286	ageOnsetObese	Kidney	1.26625790754584	1.1218106793987	1.42930453227795
318	21.1428571428571	ageOnsetObese	Kidney	1.23121744506252	1.08769976077081	1.39367172054172
319	22.7142857142857	ageOnsetObese	Kidney	1.19790105927202	1.05298669985304	1.36275885346444
320	24.2857142857143	ageOnsetObese	Kidney	1.16672878737634	1.01987240057455	1.33473173950564
321	25.8571428571429	ageOnsetObese	Kidney	1.1380748646791	0.990372648403596	1.30780509710374
322	27.4285714285714	ageOnsetObese	Kidney	1.11227680479712	0.96617957176656	1.28046558490951
323	29	ageOnsetObese	Kidney	1.08964552035057	0.948714050218288	1.2515123600698
324	30.5714285714286	ageOnsetObese	Kidney	1.07044676022774	0.939107830713648	1.22015409626742
325	32.1428571428571	ageOnsetObese	Kidney	1.05445703161834	0.937287933380898	1.18627328052618
326	33.7142857142857	ageOnsetObese	Kidney	1.04093460692946	0.942108192089212	1.15012783563694
327	35.2857142857143	ageOnsetObese	Kidney	1.02926692119237	0.952212356154074	1.11255686634822
328	36.8571428571429	ageOnsetObese	Kidney	1.01889987363517	0.966202045879386	1.07447190463035
329	38.4285714285714	ageOnsetObese	Kidney	1.00930597056695	0.982623037712772	1.03671347314764
330	40	ageOnsetObese	Kidney	1	1	1
331	18	ageOnsetOver	Malignant melanoma of skin	1.00387708007041	0.897406861636748	1.12297914688623
332	19.5714285714286	ageOnsetOver	Malignant melanoma of skin	0.99287242053084	0.883643636636147	1.11560317143627
333	21.1428571428571	ageOnsetOver	Malignant melanoma of skin	0.982214648796151	0.868964924834798	1.11022388676178
334	22.7142857142857	ageOnsetOver	Malignant melanoma of skin	0.972422333746261	0.854857202788126	1.1061557323076
335	24.2857142857143	ageOnsetOver	Malignant melanoma of skin	0.964017852959966	0.842874951235835	1.10257211875017
336	25.8571428571429	ageOnsetOver	Malignant melanoma of skin	0.957509163768311	0.834498888507334	1.09865191113701
337	27.4285714285714	ageOnsetOver	Malignant melanoma of skin	0.953398770349751	0.831140164773829	1.09364130603864
338	29	ageOnsetOver	Malignant melanoma of skin	0.952169926229426	0.834158441847494	1.08687693240597
339	30.5714285714286	ageOnsetOver	Malignant melanoma of skin	0.953914098643513	0.844127927966468	1.07797891462136
340	32.1428571428571	ageOnsetOver	Malignant melanoma of skin	0.958195824804786	0.860337185578697	1.06718534786538
341	33.7142857142857	ageOnsetOver	Malignant melanoma of skin	0.964508742707109	0.881846096550929	1.05492003468286
342	35.2857142857143	ageOnsetOver	Malignant melanoma of skin	0.972347808306318	0.907669853136095	1.04163452939572
343	36.8571428571429	ageOnsetOver	Malignant melanoma of skin	0.981199630008425	0.936726919645452	1.02778375825162
344	38.4285714285714	ageOnsetOver	Malignant melanoma of skin	0.990537423509864	0.967798903506393	1.01381018703239
345	40	ageOnsetOver	Malignant melanoma of skin	1	1	1
346	18	ageOnsetObese	Malignant melanoma of skin	0.929671466690918	0.820543837163738	1.05331244576367
347	19.5714285714286	ageOnsetObese	Malignant melanoma of skin	0.918814105407665	0.812261693388439	1.03934405274528
348	21.1428571428571	ageOnsetObese	Malignant melanoma of skin	0.908489519692496	0.801364663034414	1.02993461711408
349	22.7142857142857	ageOnsetObese	Malignant melanoma of skin	0.899333443946977	0.789453375038171	1.0245071703727
350	24.2857142857143	ageOnsetObese	Malignant melanoma of skin	0.89197759858541	0.778498760014164	1.02199782099039
351	25.8571428571429	ageOnsetObese	Malignant melanoma of skin	0.887040315467913	0.770458069592243	1.02126326184349
352	27.4285714285714	ageOnsetObese	Malignant melanoma of skin	0.885141706092655	0.767138753303757	1.021296129925
353	29	ageOnsetObese	Malignant melanoma of skin	0.886923395407116	0.770246885924472	1.0212739885035
354	30.5714285714286	ageOnsetObese	Malignant melanoma of skin	0.89299153938635	0.781350144784247	1.02058455449035
355	32.1428571428571	ageOnsetObese	Malignant melanoma of skin	0.903421892320205	0.800988441309913	1.01895492298076
356	33.7142857142857	ageOnsetObese	Malignant melanoma of skin	0.917774086061249	0.828763733415296	1.01634427169544
357	35.2857142857143	ageOnsetObese	Malignant melanoma of skin	0.935373187175698	0.863776720016879	1.01290412095168
358	36.8571428571429	ageOnsetObese	Malignant melanoma of skin	0.955477793898689	0.9049180918071	1.0088623742845
359	38.4285714285714	ageOnsetObese	Malignant melanoma of skin	0.977294482040977	0.950848735365215	1.00447575845057
360	40	ageOnsetObese	Malignant melanoma of skin	1	1	1
361	18	ageOnsetOver	Bone and articular cartilage	0.991996900337454	0.711040717866683	1.38396835167409
362	19.5714285714286	ageOnsetOver	Bone and articular cartilage	0.971745423957243	0.687246943612862	1.37401726956792
363	21.1428571428571	ageOnsetOver	Bone and articular cartilage	0.952337059063982	0.661480276069257	1.37108528685998
364	22.7142857142857	ageOnsetOver	Bone and articular cartilage	0.934730027473347	0.636880876513308	1.37187385660506
365	24.2857142857143	ageOnsetOver	Bone and articular cartilage	0.919858602422114	0.616486948603858	1.37251867272486
366	25.8571428571429	ageOnsetOver	Bone and articular cartilage	0.908609693356561	0.602983185045174	1.36914526861915
367	27.4285714285714	ageOnsetOver	Bone and articular cartilage	0.901855815536923	0.598858701617486	1.35815662329189
368	29	ageOnsetOver	Bone and articular cartilage	0.900457410001827	0.606678052578544	1.33649724723184
369	30.5714285714286	ageOnsetOver	Bone and articular cartilage	0.904653343303356	0.628010005765599	1.30316024272932
370	32.1428571428571	ageOnsetOver	Bone and articular cartilage	0.913689588347837	0.662388813225168	1.26033025798015
371	33.7142857142857	ageOnsetOver	Bone and articular cartilage	0.926673245020377	0.709140414529411	1.21093550084358
372	35.2857142857143	ageOnsetOver	Bone and articular cartilage	0.942714168314938	0.767560173349926	1.15783756635399
373	36.8571428571429	ageOnsetOver	Bone and articular cartilage	0.960888295949603	0.836597979328821	1.10364397250119
374	38.4285714285714	ageOnsetOver	Bone and articular cartilage	0.980213935299124	0.91453890078962	1.05060523737702
375	40	ageOnsetOver	Bone and articular cartilage	1	1	1
376	18	ageOnsetObese	Bone and articular cartilage	1.12503799976045	0.768186771767566	1.64765984969078
377	19.5714285714286	ageOnsetObese	Bone and articular cartilage	1.14075191196502	0.781021251411382	1.66617095540005
378	21.1428571428571	ageOnsetObese	Bone and articular cartilage	1.15609302790915	0.785490241702928	1.70155021440182
379	22.7142857142857	ageOnsetObese	Bone and articular cartilage	1.16991805983735	0.78341565465968	1.74710354406711
380	24.2857142857143	ageOnsetObese	Bone and articular cartilage	1.18099369191245	0.77788006012093	1.79300919491389
381	25.8571428571429	ageOnsetObese	Bone and articular cartilage	1.18805778273913	0.772201225150797	1.82786720501691
382	27.4285714285714	ageOnsetObese	Bone and articular cartilage	1.18985430339082	0.769395172774193	1.84008597063704
383	29	ageOnsetObese	Bone and articular cartilage	1.18518085474555	0.772104763532317	1.8192526776149
384	30.5714285714286	ageOnsetObese	Bone and articular cartilage	1.1730353520555	0.78251150572651	1.75845585285603
385	32.1428571428571	ageOnsetObese	Bone and articular cartilage	1.15352150565075	0.801415088230923	1.660327941836
386	33.7142857142857	ageOnsetObese	Bone and articular cartilage	1.12797412342828	0.828653101319406	1.53541406059782
387	35.2857142857143	ageOnsetObese	Bone and articular cartilage	1.0981713819741	0.863396580178732	1.39678614888335
388	36.8571428571429	ageOnsetObese	Bone and articular cartilage	1.06587001860951	0.904518446296693	1.25600412155442
389	38.4285714285714	ageOnsetObese	Bone and articular cartilage	1.03268318324328	0.950610470221021	1.12184179573103
390	40	ageOnsetObese	Bone and articular cartilage	1	1	1
391	18	ageOnsetOver	Testis	1.30529833159842	0.784524582423931	2.1717658982838
392	19.5714285714286	ageOnsetOver	Testis	1.30361234871914	0.768697398968603	2.21075960190995
393	21.1428571428571	ageOnsetOver	Testis	1.30142347299481	0.748481775988744	2.26285142857951
394	22.7142857142857	ageOnsetOver	Testis	1.29754860612101	0.727024183195137	2.31578594517628
395	24.2857142857143	ageOnsetOver	Testis	1.29077042949975	0.707636538812867	2.35444074788169
396	25.8571428571429	ageOnsetOver	Testis	1.27991253889444	0.693339799733268	2.36273196468662
397	27.4285714285714	ageOnsetOver	Testis	1.26387183603949	0.686852999658638	2.32563884663491
398	29	ageOnsetOver	Testis	1.24174140997667	0.690773816379284	2.23216585905481
399	30.5714285714286	ageOnsetOver	Testis	1.2138671497215	0.70674480097271	2.08487342976563
400	32.1428571428571	ageOnsetOver	Testis	1.18162959907235	0.734146083921689	1.90186740756737
401	33.7142857142857	ageOnsetOver	Testis	1.14643343598961	0.771934396032569	1.70261829231858
402	35.2857142857143	ageOnsetOver	Testis	1.10958525692284	0.818984159414103	1.50330067831997
403	36.8571428571429	ageOnsetOver	Testis	1.07226945263871	0.873879551052251	1.31569823058299
404	38.4285714285714	ageOnsetOver	Testis	1.03553402882625	0.934715847047076	1.14722643062574
405	40	ageOnsetOver	Testis	1	1	1
406	18	ageOnsetObese	Testis	1.30523715668297	0.737286445391253	2.31069490811237
407	19.5714285714286	ageOnsetObese	Testis	1.25990241419316	0.717862521321784	2.21122296559929
408	21.1428571428571	ageOnsetObese	Testis	1.21714475888801	0.687439905002872	2.15501217387486
409	22.7142857142857	ageOnsetObese	Testis	1.17756584155412	0.651256884129732	2.12920791316939
410	24.2857142857143	ageOnsetObese	Testis	1.14166716667149	0.615549280171194	2.11746477730136
411	25.8571428571429	ageOnsetObese	Testis	1.10988728118308	0.585721104343098	2.10313367197778
412	27.4285714285714	ageOnsetObese	Testis	1.08262236460702	0.565896508963286	2.07117585244431
413	29	ageOnsetObese	Testis	1.06024827860606	0.559434766981484	2.00939676729873
414	30.5714285714286	ageOnsetObese	Testis	1.04280478580789	0.569306650596924	1.91011613892732
415	32.1428571428571	ageOnsetObese	Testis	1.02947190656074	0.5967475954339	1.77598102532313
416	33.7142857142857	ageOnsetObese	Testis	1.01971656154927	0.642300244819002	1.61890311312411
417	35.2857142857143	ageOnsetObese	Testis	1.01272016069237	0.705997552332684	1.45269926288567
418	36.8571428571429	ageOnsetObese	Testis	1.00763684632178	0.78764671910009	1.28907032739926
419	38.4285714285714	ageOnsetObese	Testis	1.00365122102384	0.88635180552025	1.13647399056336
420	40	ageOnsetObese	Testis	1	1	1
421	18	ageOnsetOver	Stomach	1.02822064013821	0.909762579661631	1.16210284797541
422	19.5714285714286	ageOnsetOver	Stomach	1.01297940901648	0.891871150869536	1.1505331034544
423	21.1428571428571	ageOnsetOver	Stomach	0.99823815189569	0.873182921108755	1.14120350250874
424	22.7142857142857	ageOnsetOver	Stomach	0.984617722710716	0.855360973270284	1.13340693598572
425	24.2857142857143	ageOnsetOver	Stomach	0.972734587165525	0.840108474354813	1.1262980983435
426	25.8571428571429	ageOnsetOver	Stomach	0.963180276043016	0.829023491091428	1.11904699218709
427	27.4285714285714	ageOnsetOver	Stomach	0.956534422022863	0.82361656953159	1.11090297883998
428	29	ageOnsetOver	Stomach	0.953358404308235	0.825348418730041	1.10122249760126
429	30.5714285714286	ageOnsetOver	Stomach	0.953811521964199	0.834873335597699	1.08969394594493
430	32.1428571428571	ageOnsetOver	Stomach	0.957372271636622	0.851395193017	1.07654080504113
431	33.7142857142857	ageOnsetOver	Stomach	0.96341269876338	0.873862234237222	1.06213999389585
432	35.2857142857143	ageOnsetOver	Stomach	0.971311330157191	0.901183450718484	1.04689638867597
433	36.8571428571429	ageOnsetOver	Stomach	0.980438676898251	0.932159691631006	1.03121815691909
434	38.4285714285714	ageOnsetOver	Stomach	0.990149205365404	0.965430179777973	1.01550114075697
435	40	ageOnsetOver	Stomach	1	1	1
436	18	ageOnsetObese	Stomach	1.21082435279197	1.05425039003802	1.39065218961998
437	19.5714285714286	ageOnsetObese	Stomach	1.19741284942778	1.04335124727659	1.37422324046415
438	21.1428571428571	ageOnsetObese	Stomach	1.18413595928942	1.02867924110604	1.36308570645855
439	22.7142857142857	ageOnsetObese	Stomach	1.17086720362353	1.01158930574161	1.35522390434538
440	24.2857142857143	ageOnsetObese	Stomach	1.15747715936879	0.993877627708078	1.34800637131754
441	25.8571428571429	ageOnsetObese	Stomach	1.14384251693414	0.977326952932988	1.33872876381825
442	27.4285714285714	ageOnsetObese	Stomach	1.12984627639893	0.963499549698263	1.32491251157544
443	29	ageOnsetObese	Stomach	1.11537806710771	0.953722891455468	1.30443365020458
444	30.5714285714286	ageOnsetObese	Stomach	1.10031379154768	0.949003954970162	1.27574857146733
445	32.1428571428571	ageOnsetObese	Stomach	1.08453433892921	0.949384301067323	1.23892372245284
446	33.7142857142857	ageOnsetObese	Stomach	1.06808272266141	0.954248277336902	1.19549673763261
447	35.2857142857143	ageOnsetObese	Stomach	1.05117517920416	0.962719498009241	1.14775826152873
448	36.8571428571429	ageOnsetObese	Stomach	1.03404765779474	0.973841633525383	1.09797581226836
449	38.4285714285714	ageOnsetObese	Stomach	1.01692257361471	0.986607502880876	1.04816912268306
450	40	ageOnsetObese	Stomach	1	1	1
451	18	ageOnsetOver	Thyroid	1.19980064919424	0.984194310216176	1.46263962600101
452	19.5714285714286	ageOnsetOver	Thyroid	1.17249240386647	0.954067789278573	1.44092322639264
453	21.1428571428571	ageOnsetOver	Thyroid	1.14604629704105	0.922737704425787	1.42339703760003
454	22.7142857142857	ageOnsetOver	Thyroid	1.12098574487047	0.892581251857025	1.40783714377645
455	24.2857142857143	ageOnsetOver	Thyroid	1.09781225931666	0.865939681115255	1.39177333362732
456	25.8571428571429	ageOnsetOver	Thyroid	1.07698679152944	0.844895257512299	1.37283354216483
457	27.4285714285714	ageOnsetOver	Thyroid	1.05893974228309	0.831309788030189	1.34889952450056
458	29	ageOnsetOver	Thyroid	1.04407012593251	0.826917708328526	1.31824777349143
459	30.5714285714286	ageOnsetOver	Thyroid	1.03247578180028	0.832450594993691	1.28056397150173
460	32.1428571428571	ageOnsetOver	Thyroid	1.02363111548187	0.846796315740867	1.23739397669192
461	33.7142857142857	ageOnsetOver	Thyroid	1.01691571338454	0.868557458662397	1.19061503394486
462	35.2857142857143	ageOnsetOver	Thyroid	1.01173968277633	0.896325364015693	1.14201519537322
463	36.8571428571429	ageOnsetOver	Thyroid	1.00753334963633	0.928570030897491	1.0932115153967
464	38.4285714285714	ageOnsetOver	Thyroid	1.00374215757778	0.963554010114758	1.04560648217208
465	40	ageOnsetOver	Thyroid	1	1	1
466	18	ageOnsetObese	Thyroid	1.18804362000187	0.959520281712407	1.47099302633625
467	19.5714285714286	ageOnsetObese	Thyroid	1.1597704864757	0.935997725336252	1.43704150650246
468	21.1428571428571	ageOnsetObese	Thyroid	1.13251045829433	0.90823927119694	1.41216084661892
469	22.7142857142857	ageOnsetObese	Thyroid	1.10679144390906	0.878987045907648	1.39363521455015
470	24.2857142857143	ageOnsetObese	Thyroid	1.08311078219418	0.851280347725558	1.37807594130376
471	25.8571428571429	ageOnsetObese	Thyroid	1.06192437628069	0.827866332506128	1.36215634899102
472	27.4285714285714	ageOnsetObese	Thyroid	1.04365759154084	0.811061622544632	1.34295735133355
473	29	ageOnsetObese	Thyroid	1.02871797690814	0.802886993994632	1.31806927242497
474	30.5714285714286	ageOnsetObese	Thyroid	1.0174517251229	0.805085398947664	1.28583627812491
475	32.1428571428571	ageOnsetObese	Thyroid	1.00967955580203	0.817985129880196	1.24629747921445
476	33.7142857142857	ageOnsetObese	Thyroid	1.00472904728803	0.840708387159134	1.20074983654615
477	35.2857142857143	ageOnsetObese	Thyroid	1.00192722714327	0.871916649343906	1.15132354594488
478	36.8571428571429	ageOnsetObese	Thyroid	1.00062458240414	0.910088856180906	1.10016681130797
479	38.4285714285714	ageOnsetObese	Thyroid	1.00018392496696	0.953458229550079	1.04919948536642
480	40	ageOnsetObese	Thyroid	1	1	1
481	18	ageOnsetOver	Corpus Uteri	1.83473802727962	1.58745385641303	2.12054266342723
482	19.5714285714286	ageOnsetOver	Corpus Uteri	1.61971826958053	1.39219623554856	1.88442347840369
483	21.1428571428571	ageOnsetOver	Corpus Uteri	1.43235574297908	1.22116659471302	1.68006804585684
484	22.7142857142857	ageOnsetOver	Corpus Uteri	1.27398487223303	1.07718615813203	1.50673812731974
485	24.2857142857143	ageOnsetOver	Corpus Uteri	1.14449628397991	0.961096409626194	1.36289318212444
486	25.8571428571429	ageOnsetOver	Corpus Uteri	1.04288402574339	0.872416381180362	1.24666055637243
487	27.4285714285714	ageOnsetOver	Corpus Uteri	0.967974530060727	0.810325056784849	1.15629485106131
488	29	ageOnsetOver	Corpus Uteri	0.918913596955055	0.774403815970722	1.09039002811526
489	30.5714285714286	ageOnsetOver	Corpus Uteri	0.893497134786055	0.76300205626539	1.04631058765222
490	32.1428571428571	ageOnsetOver	Corpus Uteri	0.886822621252647	0.771766792363286	1.01903109766767
491	33.7142857142857	ageOnsetOver	Corpus Uteri	0.894576465769545	0.796997634165106	1.00410216894439
492	35.2857142857143	ageOnsetOver	Corpus Uteri	0.913160837748666	0.835660920686651	0.997848164196395
493	36.8571428571429	ageOnsetOver	Corpus Uteri	0.939156969234489	0.884683149530477	0.996984980814678
494	38.4285714285714	ageOnsetOver	Corpus Uteri	0.968966072246603	0.940407709777147	0.998391696924204
495	40	ageOnsetOver	Corpus Uteri	1	1	1
496	18	ageOnsetObese	Corpus Uteri	2.31314372414269	2.03164557232313	2.63364533727329
497	19.5714285714286	ageOnsetObese	Corpus Uteri	2.07999782102939	1.82009298788133	2.3770164295414
498	21.1428571428571	ageOnsetObese	Corpus Uteri	1.87280541055342	1.62899925569534	2.15310111010517
499	22.7142857142857	ageOnsetObese	Corpus Uteri	1.69178890256117	1.46130854728258	1.95862105655341
500	24.2857142857143	ageOnsetObese	Corpus Uteri	1.53638434124015	1.31848946012841	1.79028874738069
501	25.8571428571429	ageOnsetObese	Corpus Uteri	1.40549789422644	1.20072505375037	1.6451928978286
502	27.4285714285714	ageOnsetObese	Corpus Uteri	1.29781740991048	1.10745387855745	1.52090309319312
503	29	ageOnsetObese	Corpus Uteri	1.21206665801632	1.03792150213349	1.41543033885997
504	30.5714285714286	ageOnsetObese	Corpus Uteri	1.14686739062763	0.99122735703608	1.32694563194662
505	32.1428571428571	ageOnsetObese	Corpus Uteri	1.09926204420287	0.964578580296531	1.25275127035643
506	33.7142857142857	ageOnsetObese	Corpus Uteri	1.06548583821899	0.95415819748481	1.18980277530267
507	35.2857142857143	ageOnsetObese	Corpus Uteri	1.04179459223349	0.956032505745974	1.13525007348999
508	36.8571428571429	ageOnsetObese	Corpus Uteri	1.02489253810102	0.966599486432348	1.0867010891265
509	38.4285714285714	ageOnsetObese	Corpus Uteri	1.0118362313135	0.982393444144518	1.04216143246992
510	40	ageOnsetObese	Corpus Uteri	1	1	1
511	18	ageOnsetOver	Esophagus	0.953230236716461	0.77233349714806	1.17649679516144
512	19.5714285714286	ageOnsetOver	Esophagus	0.934985178186912	0.751388376748852	1.16344264894239
513	21.1428571428571	ageOnsetOver	Esophagus	0.917526796451474	0.729162828007872	1.15455065709605
514	22.7142857142857	ageOnsetOver	Esophagus	0.901835692065855	0.708130245037636	1.14852828442693
515	24.2857142857143	ageOnsetOver	Esophagus	0.888873812542227	0.690752250349718	1.14382060170392
516	25.8571428571429	ageOnsetOver	Esophagus	0.879561537623694	0.679279926676115	1.13889497994224
517	27.4285714285714	ageOnsetOver	Esophagus	0.874812885901008	0.675842203134673	1.13236134380018
518	29	ageOnsetOver	Esophagus	0.875557028002818	0.682608836694339	1.12304451404047
519	30.5714285714286	ageOnsetOver	Esophagus	0.882244410974295	0.700889649638566	1.11052460411815
520	32.1428571428571	ageOnsetOver	Esophagus	0.894177100778569	0.730038704121469	1.09521958636282
521	33.7142857142857	ageOnsetOver	Esophagus	0.91044370624096	0.769098069477389	1.0777659899693
522	35.2857142857143	ageOnsetOver	Esophagus	0.930127221109749	0.817048764744497	1.05885558461114
523	36.8571428571429	ageOnsetOver	Esophagus	0.952261199977311	0.87260821345904	1.03918503057362
524	38.4285714285714	ageOnsetOver	Esophagus	0.975800165536811	0.934042862156057	1.01942427017078
525	40	ageOnsetOver	Esophagus	1	1	1
526	18	ageOnsetObese	Esophagus	1.30659951076117	1.01972340522114	1.67418171710114
527	19.5714285714286	ageOnsetObese	Esophagus	1.2430231190132	0.972145637608851	1.5893775733045
528	21.1428571428571	ageOnsetObese	Esophagus	1.18346912000167	0.920769060026967	1.52111883294221
529	22.7142857142857	ageOnsetObese	Esophagus	1.12914304519635	0.869650230563596	1.46606528890242
530	24.2857142857143	ageOnsetObese	Esophagus	1.08105236399397	0.822954818041507	1.42009523254046
531	25.8571428571429	ageOnsetObese	Esophagus	1.04001991503488	0.784142792215205	1.37939344008191
532	27.4285714285714	ageOnsetObese	Esophagus	1.00675816956735	0.755883628822196	1.3408968964838
533	29	ageOnsetObese	Esophagus	0.981948420549355	0.740394431851152	1.30230949766681
534	30.5714285714286	ageOnsetObese	Esophagus	0.96618068109039	0.739627830528685	1.26212815416237
535	32.1428571428571	ageOnsetObese	Esophagus	0.959030023773668	0.753899213772969	1.21997552152415
536	33.7142857142857	ageOnsetObese	Esophagus	0.959134342121702	0.782180608565317	1.17612054832782
537	35.2857142857143	ageOnsetObese	Esophagus	0.964881225938449	0.822909293186448	1.13134678132447
538	36.8571428571429	ageOnsetObese	Esophagus	0.974671303068891	0.874324088472064	1.086535486728
539	38.4285714285714	ageOnsetObese	Esophagus	0.986904529158771	0.934258246327775	1.04251747683518
540	40	ageOnsetObese	Esophagus	1	1	1
541	18	ageOnsetOver	Prostate	0.96539236570003	0.915770460936951	1.01770308118299
542	19.5714285714286	ageOnsetOver	Prostate	0.967475434259617	0.915975688397013	1.02187069782811
543	21.1428571428571	ageOnsetOver	Prostate	0.969571186625364	0.915515183121571	1.02681889199131
544	22.7142857142857	ageOnsetOver	Prostate	0.971699003894954	0.914889657458925	1.03203588156513
545	24.2857142857143	ageOnsetOver	Prostate	0.973879307540749	0.914676077933296	1.03691451928976
546	25.8571428571429	ageOnsetOver	Prostate	0.976132706913742	0.915456453099222	1.04083056958197
547	27.4285714285714	ageOnsetOver	Prostate	0.978480012416778	0.917795879531467	1.04317654508092
548	29	ageOnsetOver	Prostate	0.98093944145318	0.922227425474402	1.04338925650958
549	30.5714285714286	ageOnsetOver	Prostate	0.983497732991926	0.928983713409438	1.04121070890502
550	32.1428571428571	ageOnsetOver	Prostate	0.986135726531325	0.937817240995921	1.03694369076511
551	33.7142857142857	ageOnsetOver	Prostate	0.988838535443085	0.948372018641764	1.03103173644622
552	35.2857142857143	ageOnsetOver	Prostate	0.991591118657671	0.960267852556255	1.02393612780364
553	36.8571428571429	ageOnsetOver	Prostate	0.994378271805651	0.973100810524692	1.01612097816057
554	38.4285714285714	ageOnsetOver	Prostate	0.99718467349024	0.986443856644725	1.00804244088061
555	40	ageOnsetOver	Prostate	1	1	1
556	18	ageOnsetObese	Prostate	0.910556979367917	0.853883604173072	0.970991840835923
557	19.5714285714286	ageOnsetObese	Prostate	0.911192932497416	0.856428365497849	0.96945943605055
558	21.1428571428571	ageOnsetObese	Prostate	0.912006742164526	0.857269594033717	0.97023888814239
559	22.7142857142857	ageOnsetObese	Prostate	0.913233107242271	0.85702460822702	0.973128076087231
560	24.2857142857143	ageOnsetObese	Prostate	0.915112818126909	0.856667156499079	0.977545903968684
561	25.8571428571429	ageOnsetObese	Prostate	0.917889755497993	0.857286209948263	0.98277750589154
562	27.4285714285714	ageOnsetObese	Prostate	0.921812940058977	0.859936971030241	0.988141137183753
563	29	ageOnsetObese	Prostate	0.927139259670094	0.865606741128509	0.993045878664194
564	30.5714285714286	ageOnsetObese	Prostate	0.93408643554165	0.875137340904747	0.997006330641618
565	32.1428571428571	ageOnsetObese	Prostate	0.942598867051167	0.888716486400804	0.999748106130487
566	33.7142857142857	ageOnsetObese	Prostate	0.952444242210861	0.906014035459112	1.00125384267467
567	35.2857142857143	ageOnsetObese	Prostate	0.963371869800106	0.926474544805129	1.00173864972983
568	36.8571428571429	ageOnsetObese	Prostate	0.975121612008516	0.949449365199945	1.0014880130083
569	38.4285714285714	ageOnsetObese	Prostate	0.987421756536734	0.97421450861182	1.00080805270637
570	40	ageOnsetObese	Prostate	1	1	1
571	18	ageOnsetOver	Bladder	0.997952569877989	0.936816790612429	1.06307801237745
572	19.5714285714286	ageOnsetOver	Bladder	0.985960612669239	0.923308970343208	1.05286351693708
573	21.1428571428571	ageOnsetOver	Bladder	0.974364547891025	0.90944442786725	1.0439189499608
574	22.7142857142857	ageOnsetOver	Bladder	0.963739875163505	0.89636006608392	1.0361846562821
575	24.2857142857143	ageOnsetOver	Bladder	0.954664319076276	0.885238095134353	1.02953540649315
576	25.8571428571429	ageOnsetOver	Bladder	0.947698345127982	0.877213076439401	1.02384720141636
577	27.4285714285714	ageOnsetOver	Bladder	0.943396332127689	0.873376444856771	1.01902981779859
578	29	ageOnsetOver	Bladder	0.942302312734827	0.87478478402024	1.01503097082317
579	30.5714285714286	ageOnsetOver	Bladder	0.944611366596255	0.881899596602564	1.01178256270931
580	32.1428571428571	ageOnsetOver	Bladder	0.949860797966104	0.894078184458988	1.00912375583658
581	33.7142857142857	ageOnsetOver	Bladder	0.957472620979143	0.910469150370788	1.00690267160762
582	35.2857142857143	ageOnsetOver	Bladder	0.966869996130513	0.930195830593247	1.00499008775519
583	36.8571428571429	ageOnsetOver	Bladder	0.977464150805538	0.952322878298915	1.00326915154725
584	38.4285714285714	ageOnsetOver	Bladder	0.988647121265199	0.97583271716195	1.00162980108788
585	40	ageOnsetOver	Bladder	1	1	1
586	18	ageOnsetObese	Bladder	1.0023259981625	0.930787996584036	1.07936222886363
587	19.5714285714286	ageOnsetObese	Bladder	1.00923108166341	0.938913396455327	1.08481504262353
588	21.1428571428571	ageOnsetObese	Bladder	1.01602865411408	0.944759361627587	1.0926742490304
589	22.7142857142857	ageOnsetObese	Bladder	1.02241645082579	0.948574421020873	1.10200673321361
590	24.2857142857143	ageOnsetObese	Bladder	1.0280738200513	0.950985633567354	1.11141087958404
591	25.8571428571429	ageOnsetObese	Bladder	1.03267445656452	0.952743122625822	1.11931170943719
592	27.4285714285714	ageOnsetObese	Bladder	1.03588918317285	0.954552902646202	1.12415602827225
593	29	ageOnsetObese	Bladder	1.03738975586831	0.957023176477194	1.12450516563447
594	30.5714285714286	ageOnsetObese	Bladder	1.03687334157235	0.96061266681625	1.11918816355673
595	32.1428571428571	ageOnsetObese	Bladder	1.03421032675173	0.965375428408202	1.10795341220104
596	33.7142857142857	ageOnsetObese	Bladder	1.02952973146641	0.971112993140429	1.09146049477276
597	35.2857142857143	ageOnsetObese	Bladder	1.02327627322383	0.977650637603647	1.07103119567275
598	36.8571428571429	ageOnsetObese	Bladder	1.0159489367604	0.984792277750356	1.04809132384995
599	38.4285714285714	ageOnsetObese	Bladder	1.00803775216967	0.992317278941527	1.02400727203214
600	40	ageOnsetObese	Bladder	1	1	1
601	18	ageOnsetOver	Hodgkin lymphoma	1.01174156437427	0.677304693722425	1.51131536894677
602	19.5714285714286	ageOnsetOver	Hodgkin lymphoma	0.975397218229921	0.642473912265814	1.4808379222362
603	21.1428571428571	ageOnsetOver	Hodgkin lymphoma	0.941062544973826	0.606345500476336	1.46055130755799
604	22.7142857142857	ageOnsetOver	Hodgkin lymphoma	0.910218494547639	0.572763953496449	1.44649065772905
605	24.2857142857143	ageOnsetOver	Hodgkin lymphoma	0.88422438489342	0.54515491014127	1.43418457450478
606	25.8571428571429	ageOnsetOver	Hodgkin lymphoma	0.864307851191086	0.526323464255324	1.41933262026897
607	27.4285714285714	ageOnsetOver	Hodgkin lymphoma	0.8516537060269	0.518781892092378	1.39810977608332
608	29	ageOnsetOver	Hodgkin lymphoma	0.847477623738091	0.525232684067713	1.36742884539182
609	30.5714285714286	ageOnsetOver	Hodgkin lymphoma	0.852340137148036	0.547622682546307	1.32661362019478
610	32.1428571428571	ageOnsetOver	Hodgkin lymphoma	0.865133769672085	0.585758042972119	1.27775699951022
611	33.7142857142857	ageOnsetOver	Hodgkin lymphoma	0.88449646370026	0.63941380917211	1.22351751412939
612	35.2857142857143	ageOnsetOver	Hodgkin lymphoma	0.909093046671709	0.708492025618764	1.16649184129499
613	36.8571428571429	ageOnsetOver	Hodgkin lymphoma	0.937512046896387	0.792517259997837	1.1090343169034
614	38.4285714285714	ageOnsetOver	Hodgkin lymphoma	0.968191803367353	0.890077387686019	1.05316164760092
615	40	ageOnsetOver	Hodgkin lymphoma	1	1	1
616	18	ageOnsetObese	Hodgkin lymphoma	1.36453353918913	0.861630201041401	2.16096392317908
617	19.5714285714286	ageOnsetObese	Hodgkin lymphoma	1.31446443505784	0.830781261926897	2.07974930371498
618	21.1428571428571	ageOnsetObese	Hodgkin lymphoma	1.26698919846302	0.791610702770738	2.02784225049426
619	22.7142857142857	ageOnsetObese	Hodgkin lymphoma	1.2227064203711	0.749177788191367	1.99553565786555
620	24.2857142857143	ageOnsetObese	Hodgkin lymphoma	1.18212372749393	0.708921502168635	1.97118651758954
621	25.8571428571429	ageOnsetObese	Hodgkin lymphoma	1.14567488193785	0.675405063605031	1.94338332036977
622	27.4285714285714	ageOnsetObese	Hodgkin lymphoma	1.11373999964284	0.652119010338079	1.90213253584091
623	29	ageOnsetObese	Hodgkin lymphoma	1.08666696806395	0.641930531776623	1.83952163205755
624	30.5714285714286	ageOnsetObese	Hodgkin lymphoma	1.06457954436305	0.647336267417404	1.7507587065958
625	32.1428571428571	ageOnsetObese	Hodgkin lymphoma	1.04696874786133	0.669154614547073	1.63810206963939
626	33.7142857142857	ageOnsetObese	Hodgkin lymphoma	1.03331229299695	0.707285802156731	1.50962212390346
627	35.2857142857143	ageOnsetObese	Hodgkin lymphoma	1.02269896842158	0.760893012276052	1.37458639143225
628	36.8571428571429	ageOnsetObese	Hodgkin lymphoma	1.01419198295774	0.828848909912702	1.24098055266078
629	38.4285714285714	ageOnsetObese	Hodgkin lymphoma	1.00690025692843	0.909428531032412	1.11481891408397
630	40	ageOnsetObese	Hodgkin lymphoma	1	1	1
631	18	ageOnsetOver	Larynx	0.770884558126492	0.662618094095077	0.89684089108591
632	19.5714285714286	ageOnsetOver	Larynx	0.764077715043134	0.6530948955715	0.893920253525579
633	21.1428571428571	ageOnsetOver	Larynx	0.757778317955057	0.642505203076007	0.893732807786875
634	22.7142857142857	ageOnsetOver	Larynx	0.753020726052675	0.632813620162675	0.896061961686493
635	24.2857142857143	ageOnsetOver	Larynx	0.75086618824644	0.626075014986376	0.900531117128204
636	25.8571428571429	ageOnsetOver	Larynx	0.752384396509906	0.624285243760438	0.906768637845305
637	27.4285714285714	ageOnsetOver	Larynx	0.758698762185685	0.629452385024604	0.91448348665736
638	29	ageOnsetOver	Larynx	0.770992378015479	0.64370352028559	0.923451912604478
639	30.5714285714286	ageOnsetOver	Larynx	0.789733592879374	0.668278165994396	0.933262793037883
640	32.1428571428571	ageOnsetOver	Larynx	0.814390760242987	0.70285322528726	0.943628465385619
641	33.7142857142857	ageOnsetOver	Larynx	0.84428429383971	0.74686868802488	0.95440601574754
642	35.2857142857143	ageOnsetOver	Larynx	0.878678860068396	0.799666181536738	0.965498550466867
643	36.8571428571429	ageOnsetOver	Larynx	0.916725240979158	0.860316233756806	0.976832860375682
644	38.4285714285714	ageOnsetOver	Larynx	0.95741401890435	0.927449596583671	0.98834654408293
645	40	ageOnsetOver	Larynx	1	1	1
646	18	ageOnsetObese	Larynx	1.04537168471292	0.862649039236757	1.26679786273963
647	19.5714285714286	ageOnsetObese	Larynx	1.03176088162691	0.855003246788055	1.24506020398706
648	21.1428571428571	ageOnsetObese	Larynx	1.0185580282625	0.842448361536145	1.23148255051058
649	22.7142857142857	ageOnsetObese	Larynx	1.00618949684455	0.826921974777682	1.22432023146135
650	24.2857142857143	ageOnsetObese	Larynx	0.995077763898485	0.811095252625903	1.22079343085726
651	25.8571428571429	ageOnsetObese	Larynx	0.985628960035255	0.797663589148076	1.21788741529211
652	27.4285714285714	ageOnsetObese	Larynx	0.978239139754477	0.789027578892664	1.21282429175744
653	29	ageOnsetObese	Larynx	0.973302219507647	0.787314176532414	1.20322641041573
654	30.5714285714286	ageOnsetObese	Larynx	0.971188559834243	0.794375863212751	1.18735634154118
655	32.1428571428571	ageOnsetObese	Larynx	0.971878122101491	0.810798708753274	1.16495879189535
656	33.7142857142857	ageOnsetObese	Larynx	0.974898751068393	0.83600789032227	1.13686435957959
657	35.2857142857143	ageOnsetObese	Larynx	0.979737549145903	0.868935900029636	1.10466797973669
658	36.8571428571429	ageOnsetObese	Larynx	0.985879718922262	0.908302490997096	1.07008274205575
659	38.4285714285714	ageOnsetObese	Larynx	0.99280387253989	0.952580939987563	1.03472522696399
660	40	ageOnsetObese	Larynx	1	1	1
661	18	ageOnsetOver	Multiple myeloma	1.15952516360917	0.982670903005905	1.36820842148695
662	19.5714285714286	ageOnsetOver	Multiple myeloma	1.12513545148437	0.947027324917215	1.3367405046075
663	21.1428571428571	ageOnsetOver	Multiple myeloma	1.09222052176453	0.91121897739751	1.30917561832469
664	22.7142857142857	ageOnsetOver	Multiple myeloma	1.06175067116029	0.877649716216184	1.2844697228064
665	24.2857142857143	ageOnsetOver	Multiple myeloma	1.03463305591931	0.848607071718224	1.26143841605456
666	25.8571428571429	ageOnsetOver	Multiple myeloma	1.01168812861264	0.826098835670131	1.23897144673432
667	27.4285714285714	ageOnsetOver	Multiple myeloma	0.993684147963228	0.811936397036451	1.21611519020138
668	29	ageOnsetOver	Multiple myeloma	0.981336399158215	0.807842449133221	1.19209027619939
669	30.5714285714286	ageOnsetOver	Multiple myeloma	0.974685837922454	0.814434795332581	1.16646843687302
670	32.1428571428571	ageOnsetOver	Multiple myeloma	0.972797395898696	0.830487585126862	1.13949298028666
671	33.7142857142857	ageOnsetOver	Multiple myeloma	0.974640786187595	0.854548147962036	1.11161046263548
672	35.2857142857143	ageOnsetOver	Multiple myeloma	0.97922985445215	0.885165476689006	1.0832902243738
673	36.8571428571429	ageOnsetOver	Multiple myeloma	0.985589424900398	0.920753550669806	1.05499078854364
674	38.4285714285714	ageOnsetOver	Multiple myeloma	0.992735843327856	0.959483862691674	1.02714020834404
675	40	ageOnsetOver	Multiple myeloma	1	1	1
676	18	ageOnsetObese	Multiple myeloma	1.30945857280393	1.09842634238448	1.56103480745686
677	19.5714285714286	ageOnsetObese	Multiple myeloma	1.29693364604862	1.08806612816148	1.54589582261432
678	21.1428571428571	ageOnsetObese	Multiple myeloma	1.28421606294278	1.07272702091697	1.53740034898208
679	22.7142857142857	ageOnsetObese	Multiple myeloma	1.27077317363112	1.05390303746792	1.53227042850199
680	24.2857142857143	ageOnsetObese	Multiple myeloma	1.25607814843956	1.03361993092479	1.52641436932794
681	25.8571428571429	ageOnsetObese	Multiple myeloma	1.23963276426989	1.01388250772364	1.51564838977405
682	27.4285714285714	ageOnsetObese	Multiple myeloma	1.22097361238059	0.996419612442038	1.49613329917914
683	29	ageOnsetObese	Multiple myeloma	1.19968005171408	0.98265765337753	1.46463238904604
684	30.5714285714286	ageOnsetObese	Multiple myeloma	1.17543609449565	0.973657453770907	1.41903089930873
685	32.1428571428571	ageOnsetObese	Multiple myeloma	1.14852970314781	0.969662452963086	1.36039141763388
686	33.7142857142857	ageOnsetObese	Multiple myeloma	1.11978986720811	0.970332112695313	1.29226821445587
687	35.2857142857143	ageOnsetObese	Multiple myeloma	1.08994461626337	0.974758120010352	1.21874262151197
688	36.8571428571429	ageOnsetObese	Multiple myeloma	1.05964863054227	0.981898617482072	1.14355514939973
689	38.4285714285714	ageOnsetObese	Multiple myeloma	1.02949642642202	0.990671524657813	1.0698428950825
690	40	ageOnsetObese	Multiple myeloma	1	1	1
691	18	ageOnsetOver	Gallbladder & biliary tract	1.33193292683032	1.04989677618586	1.68973308787525
692	19.5714285714286	ageOnsetOver	Gallbladder & biliary tract	1.265623525023	0.987647214330177	1.62183711334415
693	21.1428571428571	ageOnsetOver	Gallbladder & biliary tract	1.20341127089703	0.927207320493472	1.56189306847929
694	22.7142857142857	ageOnsetOver	Gallbladder & biliary tract	1.14679912246893	0.872054923746142	1.50810251910045
695	24.2857142857143	ageOnsetOver	Gallbladder & biliary tract	1.0970618534221	0.825157287467405	1.45856399563275
696	25.8571428571429	ageOnsetOver	Gallbladder & biliary tract	1.0552420893052	0.788851366441104	1.41159147896886
697	27.4285714285714	ageOnsetOver	Gallbladder & biliary tract	1.02224988018581	0.765105566910686	1.36581782009421
698	29	ageOnsetOver	Gallbladder & biliary tract	0.998878639556736	0.755789869262282	1.32015336159059
699	30.5714285714286	ageOnsetOver	Gallbladder & biliary tract	0.98466679829967	0.761251460607275	1.27365102577309
700	32.1428571428571	ageOnsetOver	Gallbladder & biliary tract	0.977886872230099	0.779678433979522	1.22648350038252
701	33.7142857142857	ageOnsetOver	Gallbladder & biliary tract	0.976852415259449	0.809212823842573	1.17922085894163
702	35.2857142857143	ageOnsetOver	Gallbladder & biliary tract	0.980005637836481	0.848086519409111	1.13244466008071
703	36.8571428571429	ageOnsetOver	Gallbladder & biliary tract	0.985838417088443	0.894339322583998	1.0866987060341
704	38.4285714285714	ageOnsetOver	Gallbladder & biliary tract	0.992843999234378	0.945586526759009	1.04246325314546
705	40	ageOnsetOver	Gallbladder & biliary tract	1	1	1
706	18	ageOnsetObese	Gallbladder & biliary tract	1.44445443217652	1.13280330625465	1.84184544228842
707	19.5714285714286	ageOnsetObese	Gallbladder & biliary tract	1.42024467392252	1.11276326801788	1.8126900768375
708	21.1428571428571	ageOnsetObese	Gallbladder & biliary tract	1.39609283538206	1.0864505485252	1.79398427995724
709	22.7142857142857	ageOnsetObese	Gallbladder & biliary tract	1.37151670030286	1.05636519789346	1.78068916219573
710	24.2857142857143	ageOnsetObese	Gallbladder & biliary tract	1.34605777711147	1.02555181252117	1.76672842581015
711	25.8571428571429	ageOnsetObese	Gallbladder & biliary tract	1.31929595062465	0.996859435554533	1.74602531034516
712	27.4285714285714	ageOnsetObese	Gallbladder & biliary tract	1.29085306566624	0.972660079941614	1.71313871259109
713	29	ageOnsetObese	Gallbladder & biliary tract	1.26039761182148	0.954880848043217	1.66366530770904
714	30.5714285714286	ageOnsetObese	Gallbladder & biliary tract	1.22771699403682	0.944973284594334	1.59505992605268
715	32.1428571428571	ageOnsetObese	Gallbladder & biliary tract	1.19268181121095	0.942785322638666	1.50881634305907
716	33.7142857142857	ageOnsetObese	Gallbladder & biliary tract	1.15525190507336	0.94691375866249	1.40942821029525
717	35.2857142857143	ageOnsetObese	Gallbladder & biliary tract	1.11633347457719	0.956049694299842	1.30348917414197
718	36.8571428571429	ageOnsetObese	Gallbladder & biliary tract	1.07692142041285	0.968874045372747	1.19701807606771
719	38.4285714285714	ageOnsetObese	Gallbladder & biliary tract	1.0378977059966	0.983995859024929	1.09475221692544
720	40	ageOnsetObese	Gallbladder & biliary tract	1	1	1
721	18	ageOnsetOver	Breast premenopausal	0.929496826760468	0.783352945343642	1.10290560097247
722	19.5714285714286	ageOnsetOver	Breast premenopausal	0.929650269728181	0.778652243432342	1.10993017909513
723	21.1428571428571	ageOnsetOver	Breast premenopausal	0.929902156268047	0.771922966972553	1.12021284147478
724	22.7142857142857	ageOnsetOver	Breast premenopausal	0.930484358082727	0.764800671685396	1.13206116664183
725	24.2857142857143	ageOnsetOver	Breast premenopausal	0.931639988935313	0.759103877504423	1.14339169473987
726	25.8571428571429	ageOnsetOver	Breast premenopausal	0.933614191722008	0.756609847833876	1.15202764209344
727	27.4285714285714	ageOnsetOver	Breast premenopausal	0.93665596254404	0.759028911674656	1.1558510864015
728	29	ageOnsetOver	Breast premenopausal	0.941015378717126	0.768038146483992	1.15295047132219
729	30.5714285714286	ageOnsetOver	Breast premenopausal	0.946819174560978	0.784586031642393	1.14259815133305
730	32.1428571428571	ageOnsetOver	Breast premenopausal	0.953897035018231	0.808185863353889	1.12587907642989
731	33.7142857142857	ageOnsetOver	Breast premenopausal	0.962012574640936	0.838036504810568	1.10432921293384
732	35.2857142857143	ageOnsetOver	Breast premenopausal	0.970924497391249	0.873246566579605	1.07952829786307
733	36.8571428571429	ageOnsetOver	Breast premenopausal	0.980384178041181	0.912767244604676	1.05301010989912
734	38.4285714285714	ageOnsetOver	Breast premenopausal	0.990134792347986	0.955333326095103	1.02620402768237
735	40	ageOnsetOver	Breast premenopausal	1	1	1
736	18	ageOnsetObese	Breast premenopausal	1.27900818919389	1.0218777243554	1.60083922864346
737	19.5714285714286	ageOnsetObese	Breast premenopausal	1.26211773901186	1.00919209387041	1.57843209117822
738	21.1428571428571	ageOnsetObese	Breast premenopausal	1.24548474320947	0.99062590506713	1.56591124624631
739	22.7142857142857	ageOnsetObese	Breast premenopausal	1.22889568977878	0.968415230930902	1.55943914151905
740	24.2857142857143	ageOnsetObese	Breast premenopausal	1.21212962587372	0.945424138356321	1.55407310889605
741	25.8571428571429	ageOnsetObese	Breast premenopausal	1.1949780146965	0.924412548582465	1.5447350404294
742	27.4285714285714	ageOnsetObese	Breast premenopausal	1.17724522213424	0.907735712967253	1.52677292877195
743	29	ageOnsetObese	Breast premenopausal	1.15874933577971	0.897367385680033	1.49626568181149
744	30.5714285714286	ageOnsetObese	Breast premenopausal	1.13925534809827	0.89479314447024	1.4505059143462
745	32.1428571428571	ageOnsetObese	Breast premenopausal	1.11834251782768	0.899920766824392	1.38977789299667
746	33.7142857142857	ageOnsetObese	Breast premenopausal	1.09585224758761	0.911685408073004	1.31722207891984
747	35.2857142857143	ageOnsetObese	Breast premenopausal	1.07224871144857	0.928902603189869	1.23771566066773
748	36.8571428571429	ageOnsetObese	Breast premenopausal	1.04807848447145	0.950301120511116	1.15591625212559
749	38.4285714285714	ageOnsetObese	Breast premenopausal	1.02384732241048	0.974490046916125	1.07570451122045
750	40	ageOnsetObese	Breast premenopausal	1	1	1
751	18	ageOnsetOver	Breast postmenopausal	1.11133509608766	1.04925574400905	1.17708738107753
752	19.5714285714286	ageOnsetOver	Breast postmenopausal	1.06690877441553	1.00488398307937	1.13276194276343
753	21.1428571428571	ageOnsetOver	Breast postmenopausal	1.02498087858392	0.962346804649699	1.09169147378744
754	22.7142857142857	ageOnsetOver	Breast postmenopausal	0.98703205939365	0.923640064132291	1.05477482420179
755	24.2857142857143	ageOnsetOver	Breast postmenopausal	0.954392286157442	0.890575957970403	1.02278152438862
756	25.8571428571429	ageOnsetOver	Breast postmenopausal	0.928230629513411	0.864725975100718	0.996399005438119
757	27.4285714285714	ageOnsetOver	Breast postmenopausal	0.909643728899025	0.847533027540277	0.976306157562691
758	29	ageOnsetOver	Breast postmenopausal	0.899704010713246	0.840406051074613	0.963185957381493
759	30.5714285714286	ageOnsetOver	Breast postmenopausal	0.898607664966693	0.843747721481368	0.957034567298352
760	32.1428571428571	ageOnsetOver	Breast postmenopausal	0.905044206285465	0.856187244636333	0.956689112647086
761	33.7142857142857	ageOnsetOver	Breast postmenopausal	0.917552578731537	0.876166991019693	0.960893007116233
762	35.2857142857143	ageOnsetOver	Breast postmenopausal	0.934729401819029	0.902170499838145	0.96846333900489
763	36.8571428571429	ageOnsetOver	Breast postmenopausal	0.95513971854348	0.932591487244003	0.978233121809127
764	38.4285714285714	ageOnsetOver	Breast postmenopausal	0.977257118383787	0.965637531478607	0.989016524626394
765	40	ageOnsetOver	Breast postmenopausal	1	1	1
766	18	ageOnsetObese	Breast postmenopausal	1.34575678513858	1.26578139221003	1.43078523344735
767	19.5714285714286	ageOnsetObese	Breast postmenopausal	1.29628008754191	1.21875318043049	1.37873860953873
768	21.1428571428571	ageOnsetObese	Breast postmenopausal	1.24916170982013	1.17217050851003	1.33120989305916
769	22.7142857142857	ageOnsetObese	Breast postmenopausal	1.20510648617326	1.12758890581011	1.28795311441406
770	24.2857142857143	ageOnsetObese	Breast postmenopausal	1.16473537003575	1.08654853723973	1.24854844097315
771	25.8571428571429	ageOnsetObese	Breast postmenopausal	1.12857991449196	1.05038445933584	1.21259659934423
772	27.4285714285714	ageOnsetObese	Breast postmenopausal	1.09710631518799	1.02020688018351	1.17980214621651
773	29	ageOnsetObese	Breast postmenopausal	1.07074139149321	0.996964225012591	1.1499782025201
774	30.5714285714286	ageOnsetObese	Breast postmenopausal	1.04980574596463	0.981383337492618	1.12299859000677
775	32.1428571428571	ageOnsetObese	Breast postmenopausal	1.03401369401643	0.973223713799563	1.09860076799741
776	33.7142857142857	ageOnsetObese	Breast postmenopausal	1.0225734336194	0.971462762700828	1.0763731429469
777	35.2857142857143	ageOnsetObese	Breast postmenopausal	1.01445090114578	0.974695707235427	1.05582760157466
778	36.8571428571429	ageOnsetObese	Breast postmenopausal	1.0086234825882	0.981484699492759	1.0365126732532
779	38.4285714285714	ageOnsetObese	Breast postmenopausal	1.00411126363079	0.990390045499525	1.0180225804286
780	40	ageOnsetObese	Breast postmenopausal	1	1	1

## Sheet: Figure S2
	value	expo	cancer	HR	low	up
1	15	bmi_atindex	Non-Hodgkin Lymph.	0.920682823519983	0.842417610673029	1.00621930356787
2	18.2142857142857	bmi_atindex	Non-Hodgkin Lymph.	0.956291124418073	0.911431479188727	1.00335871156741
3	21.4285714285714	bmi_atindex	Non-Hodgkin Lymph.	0.993276610879376	0.986099211046261	1.00050625197563
4	24.6428571428571	bmi_atindex	Non-Hodgkin Lymph.	1.03052026812156	0.99821855374224	1.06386724533229
5	27.8571428571429	bmi_atindex	Non-Hodgkin Lymph.	1.05874627766431	1.00026526616961	1.12064641088712
6	31.0714285714286	bmi_atindex	Non-Hodgkin Lymph.	1.06973202376485	1.00597182625666	1.13753345054027
7	34.2857142857143	bmi_atindex	Non-Hodgkin Lymph.	1.07078092993056	1.00351524618839	1.14255543626061
8	37.5	bmi_atindex	Non-Hodgkin Lymph.	1.07037620390264	0.988905246377311	1.15855914616505
9	40.7142857142857	bmi_atindex	Non-Hodgkin Lymph.	1.06997163085015	0.967492493429123	1.18330560557263
10	43.9285714285714	bmi_atindex	Non-Hodgkin Lymph.	1.06956721071524	0.943169752289042	1.21290363209888
11	47.1428571428571	bmi_atindex	Non-Hodgkin Lymph.	1.06916294344014	0.917785955477515	1.2455076184194
12	50.3571428571429	bmi_atindex	Non-Hodgkin Lymph.	1.06875882896705	0.892184867669193	1.28027887031877
13	53.5714285714286	bmi_atindex	Non-Hodgkin Lymph.	1.06835486723822	0.866773202815496	1.31681750040738
14	56.7857142857143	bmi_atindex	Non-Hodgkin Lymph.	1.06795105819593	0.841758884630669	1.35492417546888
15	60	bmi_atindex	Non-Hodgkin Lymph.	1.06754740178246	0.817252379348196	1.39449879113405
16	15	bmi_atindex	Colorectal	0.921796648313818	0.885858425293148	0.959192842311572
17	18.2142857142857	bmi_atindex	Colorectal	0.95691662166865	0.936556033033228	0.977719846467803
18	21.4285714285714	bmi_atindex	Colorectal	0.993374647760711	0.990155060861644	0.996604703464322
19	24.6428571428571	bmi_atindex	Colorectal	1.03077929489669	1.01618441013946	1.04558379776943
20	27.8571428571429	bmi_atindex	Colorectal	1.06564862874332	1.03884836808637	1.09314028382639
21	31.0714285714286	bmi_atindex	Colorectal	1.09477703267931	1.06506385097174	1.12531915357807
22	34.2857142857143	bmi_atindex	Colorectal	1.1207438885385	1.08900269577449	1.15341024275711
23	37.5	bmi_atindex	Colorectal	1.14673906530912	1.10771104190978	1.18714216447537
24	40.7142857142857	bmi_atindex	Colorectal	1.17333718912433	1.12309124392204	1.22583108614971
25	43.9285714285714	bmi_atindex	Colorectal	1.20055224508381	1.13682255270908	1.26785459150248
26	47.1428571428571	bmi_atindex	Colorectal	1.22839854266569	1.14975347942426	1.31242305992308
27	50.3571428571429	bmi_atindex	Colorectal	1.25689072325033	1.16228775860002	1.35919377839407
28	53.5714285714286	bmi_atindex	Colorectal	1.28604376781865	1.1746288656029	1.40802650196776
29	56.7857142857143	bmi_atindex	Colorectal	1.31587300482908	1.1868875575928	1.45887599356902
30	60	bmi_atindex	Colorectal	1.34639411827706	1.1991285974049	1.51174538381804
31	15	bmi_atindex	Leukemia	0.904008586636674	0.823651207881253	0.992205823160352
32	18.2142857142857	bmi_atindex	Leukemia	0.946885361304682	0.900394065196328	0.995777207013908
33	21.4285714285714	bmi_atindex	Leukemia	0.991795764671694	0.984287359604832	0.999361445844054
34	24.6428571428571	bmi_atindex	Leukemia	1.03893745852143	1.00480809332514	1.07422606355311
35	27.8571428571429	bmi_atindex	Leukemia	1.08923749643992	1.02600212351297	1.15637024179679
36	31.0714285714286	bmi_atindex	Leukemia	1.1436167627471	1.07192975863831	1.22009794904616
37	34.2857142857143	bmi_atindex	Leukemia	1.20167841616631	1.12383465787456	1.28491411593497
38	37.5	bmi_atindex	Leukemia	1.26283651199277	1.16631102893439	1.36735057498268
39	40.7142857142857	bmi_atindex	Leukemia	1.32710718156176	1.20134569285269	1.46603386671381
40	43.9285714285714	bmi_atindex	Leukemia	1.3946488358763	1.23261342648116	1.57798490071926
41	47.1428571428571	bmi_atindex	Leukemia	1.46562794809244	1.26211938742508	1.70195094349359
42	50.3571428571429	bmi_atindex	Leukemia	1.54021946383368	1.2908578287486	1.837751566392
43	53.5714285714286	bmi_atindex	Leukemia	1.6186072323878	1.31934347479	1.98575232515179
44	56.7857142857143	bmi_atindex	Leukemia	1.70098445984903	1.34786318082426	2.14661856916258
45	60	bmi_atindex	Leukemia	1.78755418532238	1.37658917284067	2.32120811968162
46	15	bmi_atindex	Liver	1.10250086936898	1.00754809626499	1.20640212756619
47	18.2142857142857	bmi_atindex	Liver	1.05419079679536	1.00407508247227	1.10680790256414
48	21.4285714285714	bmi_atindex	Liver	1.00799760519383	1.00061404014259	1.01543565382283
49	24.6428571428571	bmi_atindex	Liver	0.967021767340993	0.936302266737637	0.998749155835733
50	27.8571428571429	bmi_atindex	Liver	0.954495916102446	0.901084522121822	1.01107324728088
51	31.0714285714286	bmi_atindex	Liver	0.989002563309905	0.929279195852893	1.05256426120229
52	34.2857142857143	bmi_atindex	Liver	1.05297985097244	0.985843220605862	1.12468853401713
53	37.5	bmi_atindex	Liver	1.1255368559163	1.0384159637755	1.21996700572664
54	40.7142857142857	bmi_atindex	Liver	1.20309349970563	1.08581246551087	1.33304232085135
55	43.9285714285714	bmi_atindex	Liver	1.28599428923683	1.13128635309226	1.46185915478367
56	47.1428571428571	bmi_atindex	Liver	1.37460747012131	1.17650323099099	1.60606927982826
57	50.3571428571429	bmi_atindex	Liver	1.46932666243383	1.22228447085516	1.76629982006436
58	53.5714285714286	bmi_atindex	Liver	1.57057260917431	1.26907328844373	1.94370044909976
59	56.7857142857143	bmi_atindex	Liver	1.67879504520982	1.31713861173138	2.13975414487038
60	60	bmi_atindex	Liver	1.79447469499849	1.36666372363983	2.35620465758303
61	15	bmi_atindex	Brain and CNS	0.943992010598371	0.838605249030105	1.06262263097469
62	18.2142857142857	bmi_atindex	Brain and CNS	0.969309474934565	0.909198458816043	1.03339468857153
63	21.4285714285714	bmi_atindex	Brain and CNS	0.995305942899198	0.985734156171244	1.00497067466775
64	24.6428571428571	bmi_atindex	Brain and CNS	1.02223735005843	0.979747226679917	1.06657020443486
65	27.8571428571429	bmi_atindex	Brain and CNS	1.05200776226086	0.97513105655033	1.13494522036073
66	31.0714285714286	bmi_atindex	Brain and CNS	1.08635991789398	1.00065952592781	1.17940002631001
67	34.2857142857143	bmi_atindex	Brain and CNS	1.1239806896311	1.03123776204125	1.22506432286086
68	37.5	bmi_atindex	Brain and CNS	1.16322471555438	1.04839522201743	1.29063134823603
69	40.7142857142857	bmi_atindex	Brain and CNS	1.20383895502747	1.05569122654894	1.37277661611262
70	43.9285714285714	bmi_atindex	Brain and CNS	1.24587124934923	1.05791671885447	1.46721867826775
71	47.1428571428571	bmi_atindex	Brain and CNS	1.28937111020767	1.05751150092087	1.57206598546729
72	50.3571428571429	bmi_atindex	Brain and CNS	1.33438977800197	1.05564250286934	1.68674155767346
73	53.5714285714286	bmi_atindex	Brain and CNS	1.3809802822008	1.05289910504806	1.81129087363062
74	56.7857142857143	bmi_atindex	Brain and CNS	1.42919750380806	1.04960175048949	1.94607669426866
75	60	bmi_atindex	Brain and CNS	1.47909824000961	1.04593689341411	2.09164780148295
76	15	bmi_atindex	Pancreas	1.11047580108885	1.01508209931564	1.21483425393404
77	18.2142857142857	bmi_atindex	Pancreas	1.05830795944194	1.0081286065286	1.11098497727868
78	21.4285714285714	bmi_atindex	Pancreas	1.0085908544067	1.00122274640297	1.01601318512536
79	24.6428571428571	bmi_atindex	Pancreas	0.96294243536793	0.932452891800948	0.994428932534496
80	27.8571428571429	bmi_atindex	Pancreas	0.933724842951037	0.881772142674669	0.988738518886965
81	31.0714285714286	bmi_atindex	Pancreas	0.929663332044051	0.873871572196554	0.989017080364359
82	34.2857142857143	bmi_atindex	Pancreas	0.939426745297467	0.879101528836731	1.00389156523023
83	37.5	bmi_atindex	Pancreas	0.951341548111833	0.875951823839337	1.03321976909294
84	40.7142857142857	bmi_atindex	Pancreas	0.963407467047617	0.866453894248746	1.07120985170002
85	43.9285714285714	bmi_atindex	Pancreas	0.975626418719176	0.85407098602025	1.11448219701054
86	47.1428571428571	bmi_atindex	Pancreas	0.988000344049399	0.840389950946779	1.16153778224265
87	50.3571428571429	bmi_atindex	Pancreas	1.00053120857801	0.826129987955542	1.2117496204392
88	53.5714285714286	bmi_atindex	Pancreas	1.01322100277378	0.811642840268715	1.2648627567786
89	56.7857142857143	bmi_atindex	Pancreas	1.02607174235071	0.797114797729599	1.32079246734517
90	60	bmi_atindex	Pancreas	1.03908546858823	0.782651202290432	1.37953996348753
91	15	bmi_atindex	Trachea, bronchus & Lung	1.53631414336795	1.46999993534055	1.60561989859245
92	18.2142857142857	bmi_atindex	Trachea, bronchus & Lung	1.26139597210134	1.2316517619589	1.29185850057395
93	21.4285714285714	bmi_atindex	Trachea, bronchus & Lung	1.03567346906369	1.03194974793318	1.03941062699098
94	24.6428571428571	bmi_atindex	Trachea, bronchus & Lung	0.855119374058974	0.841753419186854	0.868697562995811
95	27.8571428571429	bmi_atindex	Trachea, bronchus & Lung	0.740908553807667	0.720677060410887	0.761708003849036
96	31.0714285714286	bmi_atindex	Trachea, bronchus & Lung	0.696969342673241	0.676336281414837	0.718231858876753
97	34.2857142857143	bmi_atindex	Trachea, bronchus & Lung	0.686510738836418	0.662904462638916	0.710957643370762
98	37.5	bmi_atindex	Trachea, bronchus & Lung	0.680752653214526	0.649490332571458	0.713519742509223
99	40.7142857142857	bmi_atindex	Trachea, bronchus & Lung	0.675042863341197	0.634180430733035	0.718538203427641
100	43.9285714285714	bmi_atindex	Trachea, bronchus & Lung	0.669380964137472	0.618337411148191	0.724638145891236
101	47.1428571428571	bmi_atindex	Trachea, bronchus & Lung	0.66376655392198	0.602472685046981	0.731296287849306
102	50.3571428571429	bmi_atindex	Trachea, bronchus & Lung	0.658199234382436	0.58679478805651	0.738292570008144
103	53.5714285714286	bmi_atindex	Trachea, bronchus & Lung	0.652678610547385	0.571397190017598	0.745522337365617
104	56.7857142857143	bmi_atindex	Trachea, bronchus & Lung	0.647204290758187	0.556324084758591	0.752930540761275
105	60	bmi_atindex	Trachea, bronchus & Lung	0.64177588664122	0.541596223208713	0.760485895255957
106	15	bmi_atindex	Ovary	0.998007983810426	0.885283727651781	1.125085556911
107	18.2142857142857	bmi_atindex	Ovary	0.998922190518798	0.93622739124861	1.06581536925563
108	21.4285714285714	bmi_atindex	Ovary	0.999837234669275	0.990102608628259	1.00966757093601
109	24.6428571428571	bmi_atindex	Ovary	1.00160405529098	0.95944081846875	1.0456201823646
110	27.8571428571429	bmi_atindex	Ovary	1.01074362380307	0.935759125505105	1.0917367997957
111	31.0714285714286	bmi_atindex	Ovary	1.03278459016533	0.949583877355884	1.12327518939457
112	34.2857142857143	bmi_atindex	Ovary	1.06271262139928	0.972834288582603	1.16089464458204
113	37.5	bmi_atindex	Ovary	1.09462388062882	0.984251014590482	1.21737384293318
114	40.7142857142857	bmi_atindex	Ovary	1.12749337489304	0.986451453869752	1.28870133998053
115	43.9285714285714	bmi_atindex	Ovary	1.16134987818593	0.983893323371262	1.37081277769129
116	47.1428571428571	bmi_atindex	Ovary	1.19622302853037	0.978874070594765	1.46183209564119
117	50.3571428571429	bmi_atindex	Ovary	1.23214335392325	0.972505475555768	1.56109891694915
118	53.5714285714286	bmi_atindex	Ovary	1.26914229905973	0.965353584719096	1.66853078577558
119	56.7857142857143	bmi_atindex	Ovary	1.30725225285999	0.957727669841012	1.78433651487922
120	60	bmi_atindex	Ovary	1.34650657682246	0.949808143705594	1.90889073066122
121	15	bmi_atindex	Head and Neck	1.49915535379103	1.37784887909939	1.63114170856627
122	18.2142857142857	bmi_atindex	Head and Neck	1.24480329366394	1.1892755411678	1.30292365921781
123	21.4285714285714	bmi_atindex	Head and Neck	1.03360551393035	1.02651047896084	1.04074958836145
124	24.6428571428571	bmi_atindex	Head and Neck	0.864036055050361	0.838358021264843	0.890500580289847
125	27.8571428571429	bmi_atindex	Head and Neck	0.76535088461835	0.725609166002061	0.807269262891901
126	31.0714285714286	bmi_atindex	Head and Neck	0.748331787815828	0.706190456481628	0.79298786823835
127	34.2857142857143	bmi_atindex	Head and Neck	0.773282659918956	0.72411712668993	0.825786395724054
128	37.5	bmi_atindex	Head and Neck	0.805520768348398	0.739112820122015	0.877895350446604
129	40.7142857142857	bmi_atindex	Head and Neck	0.839102881614594	0.749438098867626	0.93949539928351
130	43.9285714285714	bmi_atindex	Head and Neck	0.874085031199823	0.757690757934589	1.00835945768993
131	47.1428571428571	bmi_atindex	Head and Neck	0.910525584535554	0.764944118349818	1.08381360181225
132	50.3571428571429	bmi_atindex	Head and Neck	0.948485342388026	0.771667369986646	1.16581895220022
133	53.5714285714286	bmi_atindex	Head and Neck	0.98802764030383	0.778088742858373	1.25461090006033
134	56.7857142857143	bmi_atindex	Head and Neck	1.02921845428476	0.784330455842682	1.35056673975794
135	60	bmi_atindex	Head and Neck	1.07212651086823	0.790463287453504	1.4541538785558
136	15	bmi_atindex	Cervix Uteri	1.17638532694156	1.01330613943366	1.36571010831619
137	18.2142857142857	bmi_atindex	Cervix Uteri	1.09182836281668	1.00717433248856	1.18359765077165
138	21.4285714285714	bmi_atindex	Cervix Uteri	1.01334923732024	1.0010796308712	1.02576922465586
139	24.6428571428571	bmi_atindex	Cervix Uteri	0.944310946404686	0.895120440461565	0.996204670557964
140	27.8571428571429	bmi_atindex	Cervix Uteri	0.911054013856787	0.828024021122353	1.00240982748243
141	31.0714285714286	bmi_atindex	Cervix Uteri	0.932583928955223	0.84020540925365	1.03511923985127
142	34.2857142857143	bmi_atindex	Cervix Uteri	0.986785827215683	0.881612624865148	1.10450581279129
143	37.5	bmi_atindex	Cervix Uteri	1.04918649289976	0.912364089287977	1.20652742672322
144	40.7142857142857	bmi_atindex	Cervix Uteri	1.11553314460271	0.933175850667745	1.33352593277758
145	43.9285714285714	bmi_atindex	Cervix Uteri	1.18607531180456	0.94904190524495	1.48231035689534
146	47.1428571428571	bmi_atindex	Cervix Uteri	1.2610783033016	0.962382826545507	1.65248011829815
147	50.3571428571429	bmi_atindex	Cervix Uteri	1.34082420503166	0.974339185068033	1.84515780166767
148	53.5714285714286	bmi_atindex	Cervix Uteri	1.42561294099819	0.985486417073515	2.062303672918
149	56.7857142857143	bmi_atindex	Cervix Uteri	1.5157634012831	0.996138612660367	2.30644476528555
150	60	bmi_atindex	Cervix Uteri	1.61161464139111	1.00647960777641	2.58058060220846
151	15	bmi_atindex	Kidney	0.811106255204002	0.73907363541067	0.890159418101146
152	18.2142857142857	bmi_atindex	Kidney	0.892951277926702	0.849149525226613	0.93901246018849
153	21.4285714285714	bmi_atindex	Kidney	0.983054907584685	0.975619859301198	0.990546617222952
154	24.6428571428571	bmi_atindex	Kidney	1.08217170360199	1.04662435481423	1.11892637572407
155	27.8571428571429	bmi_atindex	Kidney	1.19053107077616	1.12117421822793	1.26417840103712
156	31.0714285714286	bmi_atindex	Kidney	1.30832852121386	1.22582599181267	1.39638376968207
157	34.2857142857143	bmi_atindex	Kidney	1.43691304912198	1.34459262314022	1.53557224337212
158	37.5	bmi_atindex	Kidney	1.57799647424791	1.46117779360884	1.7041546098157
159	40.7142857142857	bmi_atindex	Kidney	1.73293218699655	1.57630441380527	1.90512310847316
160	43.9285714285714	bmi_atindex	Kidney	1.90308027535989	1.69370474890665	2.13833877291885
161	47.1428571428571	bmi_atindex	Kidney	2.08993436768053	1.81593769302949	2.4052728670032
162	50.3571428571429	bmi_atindex	Kidney	2.29513474432192	1.944617477379	2.70883274261914
163	53.5714285714286	bmi_atindex	Kidney	2.52048273670902	2.08087591619964	3.05296109998262
164	56.7857142857143	bmi_atindex	Kidney	2.7679565401399	2.22562241310034	3.44244529665322
165	60	bmi_atindex	Kidney	3.03972857917962	2.3796712853162	3.88286814741878
166	15	bmi_atindex	Malignant melanoma of skin	0.893561913866747	0.818216241357864	0.975845813801177
167	18.2142857142857	bmi_atindex	Malignant melanoma of skin	0.940951879695083	0.89717599823593	0.986863716419751
168	21.4285714285714	bmi_atindex	Malignant melanoma of skin	0.990855167573473	0.983755554002241	0.998006017971431
169	24.6428571428571	bmi_atindex	Malignant melanoma of skin	1.04110257634156	1.00875827241322	1.07448395131577
170	27.8571428571429	bmi_atindex	Malignant melanoma of skin	1.07328931378148	1.01464402529474	1.13532423427309
171	31.0714285714286	bmi_atindex	Malignant melanoma of skin	1.07114596356114	1.00798783046786	1.13826143587546
172	34.2857142857143	bmi_atindex	Malignant melanoma of skin	1.04977317017797	0.98369752977773	1.12028715684028
173	37.5	bmi_atindex	Malignant melanoma of skin	1.02611292997275	0.946659773914778	1.11223458952218
174	40.7142857142857	bmi_atindex	Malignant melanoma of skin	1.00298595445982	0.904514290367029	1.11217792306574
175	43.9285714285714	bmi_atindex	Malignant melanoma of skin	0.980380224689692	0.861274655179818	1.11595688922478
176	47.1428571428571	bmi_atindex	Malignant melanoma of skin	0.958283992601125	0.818680979623978	1.1216923726472
177	50.3571428571429	bmi_atindex	Malignant melanoma of skin	0.936685774915763	0.777449949707834	1.1285359800451
178	53.5714285714286	bmi_atindex	Malignant melanoma of skin	0.91557434717032	0.737872761255144	1.13607173108061
179	56.7857142857143	bmi_atindex	Malignant melanoma of skin	0.894938737883305	0.700053530145899	1.1440772884857
180	60	bmi_atindex	Malignant melanoma of skin	0.874768222853203	0.664008174940459	1.15242473299725
181	15	bmi_atindex	Bone and articular cartilage	1.05519211444561	0.824033455046296	1.3511956238787
182	18.2142857142857	bmi_atindex	Bone and articular cartilage	1.02948038291022	0.900620031429776	1.17677802159747
183	21.4285714285714	bmi_atindex	Bone and articular cartilage	1.00439516585452	0.984324648526558	1.02487492383943
184	24.6428571428571	bmi_atindex	Bone and articular cartilage	0.98093192569336	0.897800363655633	1.07176103039936
185	27.8571428571429	bmi_atindex	Bone and articular cartilage	0.966559155164121	0.825733795475078	1.13140167636481
186	31.0714285714286	bmi_atindex	Bone and articular cartilage	0.966934363106415	0.815186026456675	1.1469309240002
187	34.2857142857143	bmi_atindex	Bone and articular cartilage	0.975544513390709	0.810467692635023	1.17424433602351
188	37.5	bmi_atindex	Bone and articular cartilage	0.985445169473411	0.780550525483035	1.24412469191219
189	40.7142857142857	bmi_atindex	Bone and articular cartilage	0.995446305841249	0.736930419261501	1.34464980941622
190	43.9285714285714	bmi_atindex	Bone and articular cartilage	1.00554894225368	0.689266090532981	1.46696419446028
191	47.1428571428571	bmi_atindex	Bone and articular cartilage	1.01575410881956	0.641674850064366	1.60791156062968
192	50.3571428571429	bmi_atindex	Bone and articular cartilage	1.02606284610215	0.595833276305168	1.76694556349689
193	53.5714285714286	bmi_atindex	Bone and articular cartilage	1.03647620522523	0.552414091556059	1.94470586543515
194	56.7857142857143	bmi_atindex	Bone and articular cartilage	1.04699524798031	0.51165303037204	2.14246566368672
195	60	bmi_atindex	Bone and articular cartilage	1.05762104693483	0.473583052947998	2.36191365370152
196	15	bmi_atindex	Testis	0.817461702884669	0.559028596420729	1.1953657468717
197	18.2142857142857	bmi_atindex	Testis	0.896728455879524	0.730143468692041	1.10132043641308
198	21.4285714285714	bmi_atindex	Testis	0.983681462686852	0.953635445998583	1.0146741336995
199	24.6428571428571	bmi_atindex	Testis	1.07592434652309	0.939179639600203	1.2325791048174
200	27.8571428571429	bmi_atindex	Testis	1.14765165715087	0.902305537458159	1.45970990034206
201	31.0714285714286	bmi_atindex	Testis	1.17285555564616	0.904286320454427	1.52118872451681
202	34.2857142857143	bmi_atindex	Testis	1.17023168069135	0.877106554788696	1.56131792541855
203	37.5	bmi_atindex	Testis	1.16354668787014	0.802408294305686	1.68722195976929
204	40.7142857142857	bmi_atindex	Testis	1.15689988332374	0.711975788192802	1.87986356029293
205	43.9285714285714	bmi_atindex	Testis	1.15029104890019	0.623085490788674	2.1235761652949
206	47.1428571428571	bmi_atindex	Testis	1.14371996769373	0.541617986083317	2.4151623434088
207	50.3571428571429	bmi_atindex	Testis	1.13718642403766	0.469068145166772	2.75694049220881
208	53.5714285714286	bmi_atindex	Testis	1.13069020349731	0.405343151206449	3.15401982858136
209	56.7857142857143	bmi_atindex	Testis	1.12423109286297	0.349782646341749	3.61337408638908
210	60	bmi_atindex	Testis	1.11780888014289	0.301550862936618	4.14356861843549
211	15	bmi_atindex	Stomach	1.43263189607966	1.3119389117527	1.5644281385959
212	18.2142857142857	bmi_atindex	Stomach	1.21461920943822	1.15816278121826	1.27382769318876
213	21.4285714285714	bmi_atindex	Stomach	1.02978289676045	1.02241119291692	1.03720775144773
214	24.6428571428571	bmi_atindex	Stomach	0.877955942505808	0.85073576543784	0.906047057495647
215	27.8571428571429	bmi_atindex	Stomach	0.785307394692172	0.742665926477311	0.830397197678689
216	31.0714285714286	bmi_atindex	Stomach	0.762357392547312	0.717687952273246	0.80980709252628
217	34.2857142857143	bmi_atindex	Stomach	0.774771657540779	0.725058313619078	0.827893577734838
218	37.5	bmi_atindex	Stomach	0.792655532532426	0.728324879912795	0.862668309957354
219	40.7142857142857	bmi_atindex	Stomach	0.810952216874549	0.726424661645918	0.905315489377344
220	43.9285714285714	bmi_atindex	Stomach	0.829671239349915	0.722176191856268	0.953166793874901
221	47.1428571428571	bmi_atindex	Stomach	0.848822348691983	0.716801017359594	1.00515953826768
222	50.3571428571429	bmi_atindex	Stomach	0.868415518661969	0.71084145359927	1.06091943461429
223	53.5714285714286	bmi_atindex	Stomach	0.88846095324311	0.704561962272066	1.12035975216732
224	56.7857142857143	bmi_atindex	Stomach	0.908969091954835	0.698103705245496	1.18352732397924
225	60	bmi_atindex	Stomach	0.929950615289579	0.691547876649079	1.25053980509336
226	15	bmi_atindex	Thyroid	0.783608920305034	0.679273797747641	0.903969712975364
227	18.2142857142857	bmi_atindex	Thyroid	0.876450136723935	0.811273189115144	0.946863340820177
228	21.4285714285714	bmi_atindex	Thyroid	0.980291089417898	0.968923267111757	0.991792283878852
229	24.6428571428571	bmi_atindex	Thyroid	1.09325813670308	1.03861285118622	1.15077851395967
230	27.8571428571429	bmi_atindex	Thyroid	1.18916998685357	1.08474158648819	1.30365174088281
231	31.0714285714286	bmi_atindex	Thyroid	1.23954204021169	1.1216125214953	1.36987100269154
232	34.2857142857143	bmi_atindex	Thyroid	1.26160675979923	1.13643798883159	1.40056178340847
233	37.5	bmi_atindex	Thyroid	1.27961801048651	1.12939118587283	1.44982737004096
234	40.7142857142857	bmi_atindex	Thyroid	1.29788639767753	1.10977216484812	1.51788732375253
235	43.9285714285714	bmi_atindex	Thyroid	1.31641559236566	1.08414028241049	1.59845551349718
236	47.1428571428571	bmi_atindex	Thyroid	1.33520931795295	1.05586842510174	1.68845272797755
237	50.3571428571429	bmi_atindex	Thyroid	1.35427135099839	1.02657080037195	1.78658003078841
238	53.5714285714286	bmi_atindex	Thyroid	1.37360552197676	0.997051851000207	1.89237112203572
239	56.7857142857143	bmi_atindex	Thyroid	1.3932157160484	0.967736068387273	2.00576385943639
240	60	bmi_atindex	Thyroid	1.41310587383988	0.938858155118482	2.12691150393082
241	15	bmi_atindex	Corpus Uteri	0.749328987155456	0.674539961887242	0.83241017985126
242	18.2142857142857	bmi_atindex	Corpus Uteri	0.855501658497693	0.808210635143382	0.90555983288003
243	21.4285714285714	bmi_atindex	Corpus Uteri	0.976717970661486	0.968370248860156	0.985137653016494
244	24.6428571428571	bmi_atindex	Corpus Uteri	1.12098795070221	1.07922361210046	1.16436850670255
245	27.8571428571429	bmi_atindex	Corpus Uteri	1.34611638444962	1.25535290574011	1.44344216849158
246	31.0714285714286	bmi_atindex	Corpus Uteri	1.74616431955595	1.61537807568759	1.88753944155919
247	34.2857142857143	bmi_atindex	Corpus Uteri	2.3650887143694	2.19202061527277	2.55182117716598
248	37.5	bmi_atindex	Corpus Uteri	3.22359431600633	2.98349078570041	3.48302075005362
249	40.7142857142857	bmi_atindex	Corpus Uteri	4.39372960982523	4.0409039973002	4.77736167381182
250	43.9285714285714	bmi_atindex	Corpus Uteri	5.98861332779973	5.45170355170116	6.57840054026959
251	47.1428571428571	bmi_atindex	Corpus Uteri	8.1624252684332	7.33450373926001	9.08380288991151
252	50.3571428571429	bmi_atindex	Corpus Uteri	11.1253110888753	9.84877155420147	12.5673081300633
253	53.5714285714286	bmi_atindex	Corpus Uteri	15.1636974004431	13.207901370856	17.4091032629586
254	56.7857142857143	bmi_atindex	Corpus Uteri	20.6679810582673	17.697060910873	24.1376487980807
255	60	bmi_atindex	Corpus Uteri	28.1702694101778	23.6972528907704	33.4875980055509
256	15	bmi_atindex	Esophagus	2.11252421556902	1.84777080500609	2.41521218393251
257	18.2142857142857	bmi_atindex	Esophagus	1.49850449653427	1.39382303927109	1.61104793281918
258	21.4285714285714	bmi_atindex	Esophagus	1.06295383957461	1.05139807358115	1.07463661334091
259	24.6428571428571	bmi_atindex	Esophagus	0.763632730849605	0.727979919240067	0.801031638666017
260	27.8571428571429	bmi_atindex	Esophagus	0.611937810463278	0.562573371179655	0.665633858725614
261	31.0714285714286	bmi_atindex	Esophagus	0.590855399616984	0.539026376765789	0.647667940391417
262	34.2857142857143	bmi_atindex	Esophagus	0.633225564280266	0.568460562598353	0.705369275619162
263	37.5	bmi_atindex	Esophagus	0.689016089484876	0.595795880962484	0.796821842410361
264	40.7142857142857	bmi_atindex	Esophagus	0.74972205537632	0.618126927939378	0.909332913535227
265	43.9285714285714	bmi_atindex	Esophagus	0.815776538306846	0.638538803895433	1.042209739474
266	47.1428571428571	bmi_atindex	Esophagus	0.887650770948525	0.658260426875242	1.19697897518431
267	50.3571428571429	bmi_atindex	Esophagus	0.965857504067054	0.677828706896643	1.37627797210555
268	53.5714285714286	bmi_atindex	Esophagus	1.05095466448565	0.697510658289172	1.58349652966341
269	56.7857142857143	bmi_atindex	Esophagus	1.14354933533494	0.717455598147898	1.82269827668891
270	60	bmi_atindex	Esophagus	1.24430208698393	0.737756019760703	2.09864459550566
271	15	bmi_atindex	Prostate	0.796192385136925	0.75698601981452	0.837429354779037
272	18.2142857142857	bmi_atindex	Prostate	0.884033927944278	0.860218433465543	0.908508763998596
273	21.4285714285714	bmi_atindex	Prostate	0.981566767461846	0.977528955495406	0.985621258141879
274	24.6428571428571	bmi_atindex	Prostate	1.0841897077604	1.06478246522266	1.10395067612967
275	27.8571428571429	bmi_atindex	Prostate	1.14497018584288	1.10900552485576	1.18210116819714
276	31.0714285714286	bmi_atindex	Prostate	1.12001516080739	1.0825230115065	1.15880581484606
277	34.2857142857143	bmi_atindex	Prostate	1.04964141302984	1.01197745583999	1.08870715408652
278	37.5	bmi_atindex	Prostate	0.97757295350604	0.933385619687635	1.02385215635349
279	40.7142857142857	bmi_atindex	Prostate	0.910452719913174	0.857220354704513	0.966990751733875
280	43.9285714285714	bmi_atindex	Prostate	0.84794096668119	0.785730552856472	0.915076905641939
281	47.1428571428571	bmi_atindex	Prostate	0.789721275196803	0.719513956467004	0.866779145689949
282	50.3571428571429	bmi_atindex	Prostate	0.735498952172869	0.658536042300621	0.82145649425281
283	53.5714285714286	bmi_atindex	Prostate	0.684999537985829	0.602540654169563	0.778743083630591
284	56.7857142857143	bmi_atindex	Prostate	0.637967417430818	0.551198730364056	0.738395071110795
285	60	bmi_atindex	Prostate	0.59416452586245	0.504165268230831	0.700229678716614
286	15	bmi_atindex	Bladder	0.946848224294391	0.897152501308543	0.999296728863621
287	18.2142857142857	bmi_atindex	Bladder	0.970894491936229	0.942994831242345	0.999619598370689
288	21.4285714285714	bmi_atindex	Bladder	0.995551441388167	0.991179593717653	0.99994257219584
289	24.6428571428571	bmi_atindex	Bladder	1.01955378303396	1.00007194011248	1.03941514085672
290	27.8571428571429	bmi_atindex	Bladder	1.03291372661268	0.998212292408881	1.06882150694642
291	31.0714285714286	bmi_atindex	Bladder	1.02733643362949	0.990297113539318	1.0657611068768
292	34.2857142857143	bmi_atindex	Bladder	1.01130274166094	0.971929137848699	1.05227140072648
293	37.5	bmi_atindex	Bladder	0.994025589260017	0.945319341722948	1.04524135759544
294	40.7142857142857	bmi_atindex	Bladder	0.977043600693609	0.915343599566635	1.04290257571942
295	43.9285714285714	bmi_atindex	Bladder	0.960351733366318	0.884495511064597	1.04271354714918
296	47.1428571428571	bmi_atindex	Bladder	0.943945030830725	0.85382016074945	1.04358301922492
297	50.3571428571429	bmi_atindex	Bladder	0.927818621315636	0.823752688625194	1.04503136189669
298	53.5714285714286	bmi_atindex	Bladder	0.911967716279467	0.79448226856232	1.04682652898093
299	56.7857142857143	bmi_atindex	Bladder	0.896387608988346	0.76609081624867	1.04884529158359
300	60	bmi_atindex	Bladder	0.881073673118504	0.738609243457326	1.05101692720338
301	15	bmi_atindex	Hodgkin lymphoma	1.01521284594641	0.756704103051965	1.36203453690514
302	18.2142857142857	bmi_atindex	Hodgkin lymphoma	1.00819882721677	0.860045158131425	1.18187384184534
303	21.4285714285714	bmi_atindex	Hodgkin lymphoma	1.00123326774268	0.977499224653353	1.02554358218565
304	24.6428571428571	bmi_atindex	Hodgkin lymphoma	0.995952823381482	0.896434662957477	1.10651904415325
305	27.8571428571429	bmi_atindex	Hodgkin lymphoma	1.00482739891276	0.833130913028706	1.21190809969502
306	31.0714285714286	bmi_atindex	Hodgkin lymphoma	1.03856142706077	0.847538878588098	1.27263759224279
307	34.2857142857143	bmi_atindex	Hodgkin lymphoma	1.0880328381296	0.873300119514005	1.35556543551965
308	37.5	bmi_atindex	Hodgkin lymphoma	1.14210600111859	0.867496836241336	1.50364365989251
309	40.7142857142857	bmi_atindex	Hodgkin lymphoma	1.19886649747948	0.841618191976058	1.70775880616849
310	43.9285714285714	bmi_atindex	Hodgkin lymphoma	1.25844788257047	0.807404844998745	1.96145847149154
311	47.1428571428571	bmi_atindex	Hodgkin lymphoma	1.32099034919708	0.770232144077793	2.26557086209529
312	50.3571428571429	bmi_atindex	Hodgkin lymphoma	1.38664105748067	0.732492667266986	2.62497292903313
313	53.5714285714286	bmi_atindex	Hodgkin lymphoma	1.45555448112077	0.695306895955398	3.04705570998202
314	56.7857142857143	bmi_atindex	Hodgkin lymphoma	1.52789277086605	0.659221749371455	3.54123073380172
315	60	bmi_atindex	Hodgkin lymphoma	1.603826136049	0.624505147877926	4.11887441346867
316	15	bmi_atindex	Larynx	1.79009581184899	1.60835653283683	1.9923710633657
317	18.2142857142857	bmi_atindex	Larynx	1.37012317652187	1.29304883617103	1.45179166194624
318	21.4285714285714	bmi_atindex	Larynx	1.04867991222402	1.03955513506337	1.05788478283563
319	24.6428571428571	bmi_atindex	Larynx	0.809173485773556	0.778856495193189	0.840670565270846
320	27.8571428571429	bmi_atindex	Larynx	0.66940925022022	0.62609248174971	0.715722928069811
321	31.0714285714286	bmi_atindex	Larynx	0.623658688380516	0.579716421587045	0.670931760959447
322	34.2857142857143	bmi_atindex	Larynx	0.620987155214817	0.568784564870353	0.677980857356228
323	37.5	bmi_atindex	Larynx	0.624341214399779	0.553525626813758	0.704216630839652
324	40.7142857142857	bmi_atindex	Larynx	0.627713389439348	0.534396462066558	0.737325426440341
325	43.9285714285714	bmi_atindex	Larynx	0.63110377818039	0.514233166895854	0.774535764073397
326	47.1428571428571	bmi_atindex	Larynx	0.634512478998265	0.494055945258767	0.81489978992896
327	50.3571428571429	bmi_atindex	Larynx	0.63793959079967	0.474268238591031	0.858094403957301
328	53.5714285714286	bmi_atindex	Larynx	0.641385213025513	0.455043167742422	0.904035090843608
329	56.7857142857143	bmi_atindex	Larynx	0.644849445653808	0.436456160747607	0.952743585627811
330	60	bmi_atindex	Larynx	0.64833238920256	0.418536645448356	1.00429649699805
331	15	bmi_atindex	Multiple myeloma	0.968227005042842	0.848906555164585	1.10431887654876
332	18.2142857142857	bmi_atindex	Multiple myeloma	0.982689317792375	0.915221610545556	1.05513056529294
333	21.4285714285714	bmi_atindex	Multiple myeloma	0.997367652703009	0.986717078945399	1.00813318820982
334	24.6428571428571	bmi_atindex	Multiple myeloma	1.01381896135442	0.967070615009308	1.06282713014899
335	27.8571428571429	bmi_atindex	Multiple myeloma	1.04424296946966	0.959471500835324	1.13650418833437
336	31.0714285714286	bmi_atindex	Multiple myeloma	1.10008943946338	1.00365467644273	1.20579000250183
337	34.2857142857143	bmi_atindex	Multiple myeloma	1.17362324929271	1.06800621509658	1.28968493985386
338	37.5	bmi_atindex	Multiple myeloma	1.25436864233844	1.12283710967705	1.40130805913116
339	40.7142857142857	bmi_atindex	Multiple myeloma	1.34066932623414	1.16815584614862	1.53865963024632
340	43.9285714285714	bmi_atindex	Multiple myeloma	1.43290750552751	1.20853979800455	1.69892950384192
341	47.1428571428571	bmi_atindex	Multiple myeloma	1.53149168047609	1.24663709159084	1.88143508899967
342	50.3571428571429	bmi_atindex	Multiple myeloma	1.63685845619465	1.28380218897572	2.0870081299313
343	53.5714285714286	bmi_atindex	Multiple myeloma	1.74947447627206	1.32075039271928	2.31736515847316
344	56.7857142857143	bmi_atindex	Multiple myeloma	1.86983848942125	1.35788718303946	2.57480593394741
345	60	bmi_atindex	Multiple myeloma	1.99848355831481	1.39546056394147	2.86209201181136
346	15	bmi_atindex	Gallbladder & biliary tract	0.865797328856457	0.719198156817878	1.0422788317084
347	18.2142857142857	bmi_atindex	Gallbladder & biliary tract	0.92502544964798	0.836722349452476	1.0226475760524
348	21.4285714285714	bmi_atindex	Gallbladder & biliary tract	0.988305292679313	0.973451173972569	1.00338607385096
349	24.6428571428571	bmi_atindex	Gallbladder & biliary tract	1.05619954557662	0.988136082445152	1.12895126480535
350	27.8571428571429	bmi_atindex	Gallbladder & biliary tract	1.13137347896927	1.00381904254532	1.27513614970822
351	31.0714285714286	bmi_atindex	Gallbladder & biliary tract	1.21668842985407	1.06866237556665	1.38521835257447
352	34.2857142857143	bmi_atindex	Gallbladder & biliary tract	1.31133563871496	1.14850602927922	1.49725043972401
353	37.5	bmi_atindex	Gallbladder & biliary tract	1.41380532785761	1.21167772119214	1.64965111606734
354	40.7142857142857	bmi_atindex	Gallbladder & biliary tract	1.52428214872381	1.25970438219616	1.84442961519862
355	43.9285714285714	bmi_atindex	Gallbladder & biliary tract	1.6433917903244	1.29925570024697	2.07867979797376
356	47.1428571428571	bmi_atindex	Gallbladder & biliary tract	1.7718088339267	1.334365773619	2.35265817367783
357	50.3571428571429	bmi_atindex	Gallbladder & biliary tract	1.91026057356719	1.36713429223991	2.6691565558981
358	53.5714285714286	bmi_atindex	Gallbladder & biliary tract	2.05953113510451	1.39867097927829	3.03264210046993
359	56.7857142857143	bmi_atindex	Gallbladder & biliary tract	2.22046591714136	1.42959708167139	3.4488520943412
360	60	bmi_atindex	Gallbladder & biliary tract	2.3939763789666	1.46028289533651	3.92466618718377
361	15	bmi_atindex	Breast premenopausal	1.37340963178969	1.2478250357213	1.51163341229353
362	18.2142857142857	bmi_atindex	Breast premenopausal	1.18720176885146	1.12720131513636	1.25039602157804
363	21.4285714285714	bmi_atindex	Breast premenopausal	1.02624010152557	1.01823794880882	1.03430514175125
364	24.6428571428571	bmi_atindex	Breast premenopausal	0.890469690690508	0.860597839398162	0.921378411306457
365	27.8571428571429	bmi_atindex	Breast premenopausal	0.798278546599206	0.752247087004249	0.847126760567889
366	31.0714285714286	bmi_atindex	Breast premenopausal	0.75657810323856	0.70763437876442	0.808907033741812
367	34.2857142857143	bmi_atindex	Breast premenopausal	0.739730384386493	0.677358482576338	0.807845558386316
368	37.5	bmi_atindex	Breast premenopausal	0.726540055399374	0.640485547906698	0.824156694596677
369	40.7142857142857	bmi_atindex	Breast premenopausal	0.713584926672324	0.601833080085496	0.846087502371269
370	43.9285714285714	bmi_atindex	Breast premenopausal	0.700860804287025	0.564118525373099	0.870749399093001
371	47.1428571428571	bmi_atindex	Breast premenopausal	0.688363569108035	0.528151145781979	0.897175755575765
372	50.3571428571429	bmi_atindex	Breast premenopausal	0.676089175449307	0.494164529051206	0.924988634933687
373	53.5714285714286	bmi_atindex	Breast premenopausal	0.664033649764495	0.462190091619522	0.954024536688989
374	56.7857142857143	bmi_atindex	Breast premenopausal	0.652193089360618	0.432179307908644	0.984211455814681
375	60	bmi_atindex	Breast premenopausal	0.640563661134648	0.404050275771991	1.01552165304738
376	15	bmi_atindex	Breast postmenopausal	1.13807701846538	1.09241104670556	1.18565196119638
377	18.2142857142857	bmi_atindex	Breast postmenopausal	1.07245367994111	1.04896214946575	1.09647130375963
378	21.4285714285714	bmi_atindex	Breast postmenopausal	1.01061428792415	1.00724136242499	1.01399850825973
379	24.6428571428571	bmi_atindex	Breast postmenopausal	0.956891653230362	0.942926349793921	0.971063791166778
380	27.8571428571429	bmi_atindex	Breast postmenopausal	0.943972060047324	0.919381443735942	0.969220399455787
381	31.0714285714286	bmi_atindex	Breast postmenopausal	0.998742279995669	0.97043224573651	1.02787819163398
382	34.2857142857143	bmi_atindex	Breast postmenopausal	1.09890214627899	1.06651492873039	1.13227287735588
383	37.5	bmi_atindex	Breast postmenopausal	1.21601874867856	1.17366005573798	1.25990621382099
384	40.7142857142857	bmi_atindex	Breast postmenopausal	1.34561717086897	1.28743488569781	1.40642885372489
385	43.9285714285714	bmi_atindex	Breast postmenopausal	1.48902767535868	1.40985783519771	1.57264325709345
386	47.1428571428571	bmi_atindex	Breast postmenopausal	1.64772229872204	1.54254617908913	1.76006968900538
387	50.3571428571429	bmi_atindex	Breast postmenopausal	1.82332996131309	1.68687352685636	1.97082478021784
388	53.5714285714286	bmi_atindex	Breast postmenopausal	2.01765318731224	1.8441425901844	2.20748894686293
389	56.7857142857143	bmi_atindex	Breast postmenopausal	2.2326866067289	2.01567819256384	2.4730582005881
390	60	bmi_atindex	Breast postmenopausal	2.4706374292735	2.20287629461018	2.77094511474024

## Sheet: Figure S3
	HR1	cancer	expo	low	up	N
1	1.04621612524086	Non-Hodgkin Lymph.	Duration overweight	1.01432767607914	1.07910708396031	6991
2	1.03572860662074	Non-Hodgkin Lymph.	Duration obesity	1.00195714410309	1.07063835303335	6991
3	1.04309486292634	Non-Hodgkin Lymph.	Age onset overweight	1.0089241319004	1.07842290481632	6991
4	1.03969917134771	Non-Hodgkin Lymph.	Age onset obesity	0.96264860149343	1.12291688288344	6991
5	1.03849264489629	Non-Hodgkin Lymph.	Cumulative overweight	1.00901685869974	1.06882948902703	6991
6	1.02365899846854	Non-Hodgkin Lymph.	Cumulative obesity	0.99224544901985	1.05606707108682	6991
7	1.05910227210125	Colorectal	Duration overweight	1.04776654605606	1.07056063871503	37812
8	1.04709871545792	Colorectal	Duration obesity	1.03507342178927	1.05926371678863	37812
9	1.04981610783168	Colorectal	Age onset overweight	1.03294651979911	1.06696120189959	37812
10	1.05222409278186	Colorectal	Age onset obesity	1.0171725329616	1.08848352226633	37812
11	1.05452857435749	Colorectal	Cumulative overweight	1.04212947482987	1.06707519650375	37812
12	1.03583833430979	Colorectal	Cumulative obesity	1.02402943064341	1.0477834159039	37812
13	1.06893418620711	Leukemia	Duration overweight	1.02823559799964	1.11124366503664	6994
14	1.06693027824239	Leukemia	Duration obesity	1.04027963194038	1.09426368034054	6994
15	1.04793427388889	Leukemia	Age onset overweight	1.00921973216426	1.08813393891539	6994
16	1.07873789080149	Leukemia	Age onset obesity	1.0157137698493	1.14567260146873	6994
17	1.07859682274113	Leukemia	Cumulative overweight	1.05258878528539	1.10524748343374	6994
18	1.06455669854218	Leukemia	Cumulative obesity	1.04106925780888	1.08857403665557	6994
19	1.03359493030629	Liver	Duration overweight	1.00433384802723	1.06370852884558	6687
20	1.05322707204562	Liver	Duration obesity	1.02045130678348	1.08705555857076	6687
21	1.05249873082046	Liver	Age onset overweight	0.999072354089159	1.10878213559277	6687
22	1.10958016815694	Liver	Age onset obesity	1.05651556720148	1.16530999427517	6687
23	1.05879950029321	Liver	Cumulative overweight	1.02592428245968	1.09272818763329	6687
24	1.0569512672458	Liver	Cumulative obesity	1.02574325164062	1.08910877994634	6687
25	1.07476207751816	Brain and CNS	Duration overweight	1.03238408409752	1.1188796311994	3875
26	1.05093400064943	Brain and CNS	Duration obesity	1.00392898807453	1.10013983741948	3875
27	1.06107559040104	Brain and CNS	Age onset overweight	1.01561234942088	1.10857396445299	3875
28	1.03013995245912	Brain and CNS	Age onset obesity	0.954694846695234	1.11154713500957	3875
29	1.06172582742949	Brain and CNS	Cumulative overweight	1.02373969171249	1.10112144889604	3875
30	1.03927140906123	Brain and CNS	Cumulative obesity	1.00482965361925	1.07489369745588	3875
31	0.993017305101231	Pancreas	Duration overweight	0.962028524324236	1.02500429384167	6592
32	1.00715276865644	Pancreas	Duration obesity	0.974030217382901	1.04140167451662	6592
33	1.02972655877752	Pancreas	Age onset overweight	0.993290535024745	1.06749913390183	6592
34	1.06720054650406	Pancreas	Age onset obesity	1.01326926224448	1.12400232484677	6592
35	1.0020811837124	Pancreas	Cumulative overweight	0.971137772943528	1.03401054590515	6592
36	1.0031172078087	Pancreas	Cumulative obesity	0.975473244497002	1.03154457416285	6592
37	0.906438453442023	Trachea, bronchus & Lung	Duration overweight	0.889270656543911	0.923937682900251	23159
38	0.949054744075977	Trachea, bronchus & Lung	Duration obesity	0.931835198072499	0.966592493089149	23159
39	0.971687250275454	Trachea, bronchus & Lung	Age onset overweight	0.950272068440711	0.993585041278924	23159
40	1.01028962434939	Trachea, bronchus & Lung	Age onset obesity	0.979869852365441	1.04165376922665	23159
41	0.926197296177866	Trachea, bronchus & Lung	Cumulative overweight	0.906157217984687	0.94668056979676	23159
42	0.953085916311834	Trachea, bronchus & Lung	Cumulative obesity	0.930107039114843	0.976632501068308	23159
43	0.943759842620957	Head and Neck	Duration overweight	0.9174748176431	0.970797915556971	5912
44	0.99569482720248	Head and Neck	Duration obesity	0.964444170406779	1.02795809165359	5912
45	0.99491662004593	Head and Neck	Age onset overweight	0.962339993611539	1.02859601327469	5912
46	1.02767809529731	Head and Neck	Age onset obesity	0.9488745116165	1.11302627968655	5912
47	0.977075000233093	Head and Neck	Cumulative overweight	0.948320676139072	1.00670119306826	5912
48	0.996331592177786	Head and Neck	Cumulative obesity	0.965521638993596	1.0281246959998	5912
49	1.1232955275859	Kidney	Duration overweight	1.09278062076794	1.15466253547557	7065
50	1.10505037261961	Kidney	Duration obesity	1.07500076168705	1.13593996353115	7065
51	1.07715990637652	Kidney	Age onset overweight	1.04063117475768	1.11497088694778	7065
52	1.10166856640588	Kidney	Age onset obesity	1.05064403833178	1.15517110070302	7065
53	1.12275488364486	Kidney	Cumulative overweight	1.09472246858106	1.15150512109458	7065
54	1.0914866651683	Kidney	Cumulative obesity	1.06847056331836	1.11499856069058	7065
55	1.02735132587333	Malignant melanoma of skin	Duration overweight	1.00031924538589	1.05511390652745	6901
56	1.00845718405783	Malignant melanoma of skin	Duration obesity	0.978461742661042	1.03937215706772	6901
57	1.00801984710166	Malignant melanoma of skin	Age onset overweight	0.973941111707843	1.04329101619817	6901
58	0.97897711587409	Malignant melanoma of skin	Age onset obesity	0.928697647002121	1.03197870318601	6901
59	1.00956345899208	Malignant melanoma of skin	Cumulative overweight	0.983234861347858	1.03659707135981	6901
60	0.999697347059644	Malignant melanoma of skin	Cumulative obesity	0.97463477304696	1.02540440106987	6901
61	1.03978064244039	Bone and articular cartilage	Duration overweight	0.947415318364875	1.1411508379025	777
62	1.03979516053293	Bone and articular cartilage	Duration obesity	0.959333103180942	1.12700580463945	777
63	1.02293438964073	Bone and articular cartilage	Age onset overweight	0.922776673011719	1.13396317452898	777
64	1.03126626843084	Bone and articular cartilage	Age onset obesity	0.910005054182884	1.16868594467117	777
65	1.03576883792117	Bone and articular cartilage	Cumulative overweight	0.952892094150629	1.12585369549616	777
66	1.01489585135182	Bone and articular cartilage	Cumulative obesity	0.931932044067575	1.10524538312414	777
67	0.951491548389721	Stomach	Duration overweight	0.914686399370006	0.989777662902415	6390
68	0.998060150365724	Stomach	Duration obesity	0.969066832727902	1.0279209133017	6390
69	1.03081223327791	Stomach	Age onset overweight	0.971740582022342	1.09347482232759	6390
70	1.07269958880418	Stomach	Age onset obesity	1.01637587277857	1.13214455265936	6390
71	0.982157301222152	Stomach	Cumulative overweight	0.955287211375792	1.00978318651909	6390
72	0.995507933720328	Stomach	Cumulative obesity	0.968589327045361	1.02317465041993	6390
73	1.12684169052936	Thyroid	Duration overweight	1.07658505144617	1.17944438649727	2359
74	1.08293975570751	Thyroid	Duration obesity	1.03214173050456	1.13623786330056	2359
75	1.08106624104874	Thyroid	Age onset overweight	0.999613461136838	1.16915614182118	2359
76	1.07752788060228	Thyroid	Age onset obesity	0.983952838498252	1.18000201640487	2359
77	1.09428580775743	Thyroid	Cumulative overweight	1.05526796628001	1.13474630835292	2359
78	1.06179420326847	Thyroid	Cumulative obesity	1.02787802473593	1.09682949042924	2359
79	0.870668757615789	Esophagus	Duration overweight	0.818936522697324	0.925668918747685	2146
80	0.97030189914519	Esophagus	Duration obesity	0.899332293428225	1.04687197642581	2146
81	1.00987938239666	Esophagus	Age onset overweight	0.942343880217911	1.08225499034814	2146
82	1.11706905743645	Esophagus	Age onset obesity	0.952698994013469	1.30979804421241	2146
83	0.946682446505377	Esophagus	Cumulative overweight	0.884373700795405	1.01338116874728	2146
84	1.01841949345084	Esophagus	Cumulative obesity	0.961276571184623	1.07895926701148	2146
85	1.01898999780647	Bladder	Duration overweight	1.00265444257754	1.03559169693632	21280
86	1.01311587367248	Bladder	Duration obesity	0.990220837310061	1.03654026941645	21280
87	1.01042682947992	Bladder	Age onset overweight	0.987478325113831	1.03390864565575	21280
88	0.996807578742448	Bladder	Age onset obesity	0.944901292949131	1.05156523380043	21280
89	1.01214916519936	Bladder	Cumulative overweight	0.994287629740925	1.03033156801991	21280
90	0.996686304258281	Bladder	Cumulative obesity	0.978798035386355	1.01490149467241	21280
91	1.02113086244844	Hodgkin lymphoma	Duration overweight	0.928720761419204	1.12273600587037	536
92	1.06881132064858	Hodgkin lymphoma	Duration obesity	0.961829473391565	1.18769248681725	536
93	1.03441529959695	Hodgkin lymphoma	Age onset overweight	0.911601774966409	1.17377460358682	536
94	1.1170816556414	Hodgkin lymphoma	Age onset obesity	0.871732498088861	1.43148434652408	536
95	1.05927335924002	Hodgkin lymphoma	Cumulative overweight	0.969953253417576	1.15681868754202	536
96	1.04756835065802	Hodgkin lymphoma	Cumulative obesity	0.960136497743694	1.1429619141437	536
97	0.889231516499038	Larynx	Duration overweight	0.855300491414788	0.924508635119798	3545
98	0.959210179065689	Larynx	Duration obesity	0.922769998932588	0.997089381630889	3545
99	0.950084052315794	Larynx	Age onset overweight	0.908527480254171	0.993541446002571	3545
100	1.02675556128338	Larynx	Age onset obesity	0.907882907757526	1.16119267541923	3545
101	0.922065319275939	Larynx	Cumulative overweight	0.884185757818971	0.961567685854436	3545
102	0.956662380298061	Larynx	Cumulative obesity	0.910084769596454	1.00562380610255	3545
103	1.07449629617459	Multiple myeloma	Duration overweight	1.03408313531923	1.11648884993806	3490
104	1.08283765565887	Multiple myeloma	Duration obesity	1.0414974892978	1.12581873750203	3490
105	1.07544774748091	Multiple myeloma	Age onset overweight	1.02177629313693	1.13193843440129	3490
106	1.09384351003253	Multiple myeloma	Age onset obesity	1.00107545005742	1.19520823767246	3490
107	1.0840105094117	Multiple myeloma	Cumulative overweight	1.04829661734069	1.12094112017259	3490
108	1.05883248147183	Multiple myeloma	Cumulative obesity	1.02633898117087	1.09235471358672	3490
109	1.11315033625527	Gallbladder & biliary tract	Duration overweight	1.0523267506126	1.17748947309749	1838
110	1.10543890235177	Gallbladder & biliary tract	Duration obesity	1.05294531577389	1.16054950672777	1838
111	1.14114290655856	Gallbladder & biliary tract	Age onset overweight	1.04987137279047	1.24034921509266	1838
112	1.13287324616957	Gallbladder & biliary tract	Age onset obesity	1.01613411480084	1.26302401739393	1838
113	1.11166806484736	Gallbladder & biliary tract	Cumulative overweight	1.06100078606015	1.16475492067299	1838
114	1.07185840580263	Gallbladder & biliary tract	Cumulative obesity	1.02605656656105	1.11970477996194	1838
115	1.04514019195524	Ovary	Duration overweight	0.99410898160016	1.09879101895046	3088
116	1.05054241024407	Ovary	Duration obesity	1.0086245171064	1.0942023885039	3088
117	1.05222528411633	Ovary	Age onset overweight	0.98978560325973	1.11860391269316	3088
118	1.05336664634656	Ovary	Age onset obesity	0.946753701996378	1.1719851628736	3088
119	1.05533383945687	Ovary	Cumulative overweight	1.01784328016396	1.09420530096085	3088
120	1.04610229846228	Ovary	Cumulative obesity	1.01318924998561	1.08008451418489	3088
121	1.04286164765518	Cervix Uteri	Duration overweight	0.954784802219792	1.13906339273687	1690
122	1.04751558751104	Cervix Uteri	Duration obesity	0.980122757970244	1.11954231973044	1690
123	1.07098854734796	Cervix Uteri	Age onset overweight	0.988685577869773	1.16014281408035	1690
124	1.06112630588995	Cervix Uteri	Age onset obesity	0.970794573660832	1.15986334040329	1690
125	1.04904299087962	Cervix Uteri	Cumulative overweight	0.978299765392712	1.12490183034224	1690
126	1.037990689796	Cervix Uteri	Cumulative obesity	0.98727599997291	1.09131050702412	1690
127	1.47201572242615	Corpus Uteri	Duration overweight	1.42724751561187	1.51818816523975	5506
128	1.42640122881439	Corpus Uteri	Duration obesity	1.38384157984969	1.4702697875173	5506
129	1.35711512697277	Corpus Uteri	Age onset overweight	1.29731977731313	1.41966653100192	5506
130	1.41055742489075	Corpus Uteri	Age onset obesity	1.3276531116811	1.49863863640938	5506
131	1.42761729001488	Corpus Uteri	Cumulative overweight	1.39782785039025	1.45804157942655	5506
132	1.29095841891823	Corpus Uteri	Cumulative obesity	1.2712679918521	1.31095382724757	5506
133	1.07394508623557	Testis	Duration overweight	0.934403576051867	1.23432537910739	363
134	1.03893339024592	Testis	Duration obesity	0.897466041241075	1.20270020231099	363
135	1.06231426100427	Testis	Age onset overweight	0.915057953868751	1.23326788687192	363
136	1.09836762680701	Testis	Age onset obesity	0.809433524722626	1.49043918588752	363
137	1.04439721505737	Testis	Cumulative overweight	0.923092495080866	1.18164273746374	363
138	1.02843257045533	Testis	Cumulative obesity	0.921253090454581	1.14808141533773	363
139	1.02754066709407	Prostate	Duration overweight	1.01354276646985	1.04173189081067	29225
140	0.998572432131735	Prostate	Duration obesity	0.985221461805914	1.01210432463145	29225
141	0.986719292587404	Prostate	Age onset overweight	0.968044625376514	1.00575421508642	29225
142	0.967062268045234	Prostate	Age onset obesity	0.9413516292339	0.993475127926313	29225
143	1.00318189354647	Prostate	Cumulative overweight	0.988423215160247	1.0181609416937	29225
144	0.987742077847108	Prostate	Cumulative obesity	0.970983147935485	1.0047902627601	29225
145	0.965203892783727	Breast premenopausal	Duration overweight	0.921789845555169	1.01066263545545	2997
146	0.955488946575864	Breast premenopausal	Duration obesity	0.907381212385927	1.00614726706547	2997
147	0.987499932067655	Breast premenopausal	Age onset overweight	0.916147549983375	1.06440945658952	2997
148	0.994669447564718	Breast premenopausal	Age onset obesity	0.912961924495096	1.08368956401535	2997
149	0.944436451817932	Breast premenopausal	Cumulative overweight	0.901816470929775	0.989070659358031	2997
150	0.939169442663177	Breast premenopausal	Cumulative obesity	0.890723001897098	0.99025088625045	2997
151	1.0852633732843	Breast postmenopausal	Duration overweight	1.06977745678865	1.10097346127298	28178
152	1.06314160034925	Breast postmenopausal	Duration obesity	1.04450210616569	1.08211372262554	28178
153	1.04906021859014	Breast postmenopausal	Age onset overweight	1.02806334934202	1.07048592183813	28178
154	1.04251893559707	Breast postmenopausal	Age onset obesity	1.01314552322268	1.07274395056432	28178
155	1.06956939778885	Breast postmenopausal	Cumulative overweight	1.05336040003847	1.08602781787184	28178
156	1.04711808388947	Breast postmenopausal	Cumulative obesity	1.03235973513629	1.06208741419346	28178

## Sheet: Figure S4
A)
	strata	cancer	expo	HR1	low	up	N
1	<65	Non-Hodgkin Lymph.	Duration BMI >=25	1.03779845666693	0.997903225468911	1.07928866163768	3792
2	<65	Non-Hodgkin Lymph.	Duration BMI >=30	1.02540709948136	0.986996082715981	1.06531296129708	3792
3	<65	Non-Hodgkin Lymph.	Age of onset BMI >=25	1.04871341311058	0.990991393908428	1.10979755182382	3792
4	<65	Non-Hodgkin Lymph.	Age of onset BMI >=30	1.03413711871647	0.934424135478862	1.1444905366867	3792
5	<65	Non-Hodgkin Lymph.	Cum. exposure BMI >=25	1.02524503794641	0.987895566240014	1.06400658506282	3792
6	<65	Non-Hodgkin Lymph.	Cum. exposure BMI >=30	1.00708523179704	0.968048118836611	1.04769653942675	3792
7	<65	Colorectal	Duration BMI >=25	1.07965684117195	1.06063587704893	1.09901891866289	17642
8	<65	Colorectal	Duration BMI >=30	1.05895034042668	1.039947039034	1.07830089552582	17642
9	<65	Colorectal	Age of onset BMI >=25	1.06777369691918	1.04441794626407	1.09165173952705	17642
10	<65	Colorectal	Age of onset BMI >=30	1.06247410130404	1.0079394156889	1.11995939276796	17642
11	<65	Colorectal	Cum. exposure BMI >=25	1.06897025217743	1.0512018245339	1.08703901893144	17642
12	<65	Colorectal	Cum. exposure BMI >=30	1.04358691793235	1.02830464090299	1.05909631441825	17642
13	<65	Leukemia	Duration BMI >=25	1.11343912005758	1.05551292413937	1.17454428621558	2739
14	<65	Leukemia	Duration BMI >=30	1.09679167408131	1.05320216258309	1.1421852509149	2739
15	<65	Leukemia	Age of onset BMI >=25	1.08664810129023	1.02986221984076	1.14656511646795	2739
16	<65	Leukemia	Age of onset BMI >=30	1.10684488216758	0.977039362216418	1.25389584141361	2739
17	<65	Leukemia	Cum. exposure BMI >=25	1.10943101361892	1.06936739219254	1.15099561008298	2739
18	<65	Leukemia	Cum. exposure BMI >=30	1.08073909503839	1.04826891036758	1.11421504538833	2739
19	<65	Liver	Duration BMI >=25	1.05648938907116	1.00765027419356	1.10769565374579	3135
20	<65	Liver	Duration BMI >=30	1.06562851623925	1.02387727234966	1.10908227508195	3135
21	<65	Liver	Age of onset BMI >=25	1.06052984624567	1.00352463746587	1.12077323544148	3135
22	<65	Liver	Age of onset BMI >=30	1.12061009037761	1.03989313551708	1.2075923301789	3135
23	<65	Liver	Cum. exposure BMI >=25	1.07427932291285	1.02911880414787	1.12142160748262	3135
24	<65	Liver	Cum. exposure BMI >=30	1.06317350303512	1.0222412592541	1.10574474207853	3135
25	<65	Brain and CNS	Duration BMI >=25	1.09805589787881	1.03950823145063	1.1599011132253	2211
26	<65	Brain and CNS	Duration BMI >=30	1.0488942983186	0.988291023839934	1.11321384339868	2211
27	<65	Brain and CNS	Age of onset BMI >=25	1.06609150420981	1.01074828809201	1.12446502134949	2211
28	<65	Brain and CNS	Age of onset BMI >=30	1.02448212645878	0.935369848000466	1.12208409291485	2211
29	<65	Brain and CNS	Cum. exposure BMI >=25	1.05813650071884	1.0131581117464	1.10511167129042	2211
30	<65	Brain and CNS	Cum. exposure BMI >=30	1.02219367688423	0.979834417701621	1.06638417082046	2211
31	<65	Pancreas	Duration BMI >=25	0.980361267772842	0.942543922371182	1.01969594470599	2835
32	<65	Pancreas	Duration BMI >=30	0.999650551895667	0.939896546210491	1.06320342375374	2835
33	<65	Pancreas	Age of onset BMI >=25	1.03157439904008	0.973676166060784	1.09291546599126	2835
34	<65	Pancreas	Age of onset BMI >=30	1.05678792692003	0.950936359681301	1.17442214835303	2835
35	<65	Pancreas	Cum. exposure BMI >=25	0.996646546047113	0.953256045200629	1.04201210445886	2835
36	<65	Pancreas	Cum. exposure BMI >=30	1.00203036784596	0.954764205369627	1.05163646944305	2835
37	<65	Trachea, bronchus & Lung	Duration BMI >=25	0.922825420876521	0.900197746561452	0.946021872048525	12703
38	<65	Trachea, bronchus & Lung	Duration BMI >=30	0.957484119144921	0.936567647326487	0.978867720908084	12703
39	<65	Trachea, bronchus & Lung	Age of onset BMI >=25	0.972270058169139	0.94691666267631	0.998302282843408	12703
40	<65	Trachea, bronchus & Lung	Age of onset BMI >=30	1.00619795374007	0.947612828444956	1.06840504024426	12703
41	<65	Trachea, bronchus & Lung	Cum. exposure BMI >=25	0.93922637760775	0.916270504990764	0.962757377422148	12703
42	<65	Trachea, bronchus & Lung	Cum. exposure BMI >=30	0.961506492317234	0.937017990980643	0.986634988513567	12703
43	<65	Head and Neck	Duration BMI >=25	0.884843891227281	0.853583245542588	0.917249390649119	3549
44	<65	Head and Neck	Duration BMI >=30	0.939537600161777	0.881917460236703	1.00092235602278	3549
45	<65	Head and Neck	Age of onset BMI >=25	0.963542067034732	0.911836530874135	1.01817955687248	3549
46	<65	Head and Neck	Age of onset BMI >=30	0.980559657879607	0.889144748886285	1.08137313285077	3549
47	<65	Head and Neck	Cum. exposure BMI >=25	0.916830655508002	0.867705448013317	0.968737090223192	3549
48	<65	Head and Neck	Cum. exposure BMI >=30	0.956329591522813	0.903445468872394	1.01230934144114	3549
49	<65	Kidney	Duration BMI >=25	1.16295498355427	1.12625669457403	1.20084906068882	4031
50	<65	Kidney	Duration BMI >=30	1.13098206384307	1.09512918677993	1.16800871000051	4031
51	<65	Kidney	Age of onset BMI >=25	1.11285596796651	1.06345087007675	1.16455629525162	4031
52	<65	Kidney	Age of onset BMI >=30	1.13744288303894	1.06570811001012	1.21400625558123	4031
53	<65	Kidney	Cum. exposure BMI >=25	1.15259655398264	1.1179014070418	1.18836849822748	4031
54	<65	Kidney	Cum. exposure BMI >=30	1.11103081613141	1.08037395878288	1.1425575971715	4031
55	<65	Malignant melanoma of skin	Duration BMI >=25	1.03678563666856	1.00437957596093	1.07023727097777	4047
56	<65	Malignant melanoma of skin	Duration BMI >=30	1.02156238109072	0.98905272959844	1.05514060800727	4047
57	<65	Malignant melanoma of skin	Age of onset BMI >=25	1.02543262621658	0.98507783412032	1.06744059655797	4047
58	<65	Malignant melanoma of skin	Age of onset BMI >=30	0.990296470874252	0.92011894444311	1.06582644140595	4047
59	<65	Malignant melanoma of skin	Cum. exposure BMI >=25	1.02073735905593	0.988779804674601	1.05372778777106	4047
60	<65	Malignant melanoma of skin	Cum. exposure BMI >=30	1.00571918075795	0.972420177990915	1.04015845561145	4047
61	<65	Bone and articular cartilage	Duration BMI >=25	1.03488951177094	0.939719529640297	1.13969782237413	488
62	<65	Bone and articular cartilage	Duration BMI >=30	1.03792569472586	0.922714210975039	1.16752265756673	488
63	<65	Bone and articular cartilage	Age of onset BMI >=25	1.04234570720087	0.906440452178088	1.19862763263639	488
64	<65	Bone and articular cartilage	Age of onset BMI >=30	1.05592435634335	0.87593578702149	1.27289724068754	488
65	<65	Bone and articular cartilage	Cum. exposure BMI >=25	1.03366289110307	0.924018597664857	1.15631760566694	488
66	<65	Bone and articular cartilage	Cum. exposure BMI >=30	1.00805540092982	0.902532324993383	1.12591611757643	488
67	<65	Stomach	Duration BMI >=25	0.913292317364098	0.868321638835675	0.960592042914795	2628
68	<65	Stomach	Duration BMI >=30	0.966608315251133	0.926618801418298	1.00832363177019	2628
69	<65	Stomach	Age of onset BMI >=25	1.01802923462785	0.937590547789909	1.10536899609316	2628
70	<65	Stomach	Age of onset BMI >=30	1.02803609727238	0.943728277095983	1.11987554356976	2628
71	<65	Stomach	Cum. exposure BMI >=25	0.944415702367925	0.905662121406911	0.984827561843413	2628
72	<65	Stomach	Cum. exposure BMI >=30	0.965868395220158	0.923993182033058	1.0096413859164	2628
73	<65	Thyroid	Duration BMI >=25	1.14078169669203	1.08479416320414	1.19965881422488	1853
74	<65	Thyroid	Duration BMI >=30	1.09705610325701	1.04199650211974	1.15502508045382	1853
75	<65	Thyroid	Age of onset BMI >=25	1.09067238541306	1.00414088303853	1.18466071085861	1853
76	<65	Thyroid	Age of onset BMI >=30	1.09231487627631	0.993944801902585	1.20042057330611	1853
77	<65	Thyroid	Cum. exposure BMI >=25	1.1088474029901	1.06481344070886	1.15470233198725	1853
78	<65	Thyroid	Cum. exposure BMI >=30	1.07110484494503	1.03363583434828	1.10993209672156	1853
79	<65	Esophagus	Duration BMI >=25	0.846130281321509	0.782467195512929	0.9149731222916	1285
80	<65	Esophagus	Duration BMI >=30	0.963613924660542	0.869615377136637	1.06777297206624	1285
81	<65	Esophagus	Age of onset BMI >=25	1.00768778341929	0.91462669532499	1.11021761560509	1285
82	<65	Esophagus	Age of onset BMI >=30	1.13342903385885	0.933342123164333	1.37640993898228	1285
83	<65	Esophagus	Cum. exposure BMI >=25	0.936795603805824	0.869968866381055	1.00875564313071	1285
84	<65	Esophagus	Cum. exposure BMI >=30	1.01634667955849	0.943946957902725	1.09429938239815	1285
85	<65	Bladder	Duration BMI >=25	1.04669126314514	1.02350013525486	1.07040787060722	9589
86	<65	Bladder	Duration BMI >=30	1.02615104035151	0.99871607259966	1.05433965318448	9589
87	<65	Bladder	Age of onset BMI >=25	1.03869264797793	1.00429695338133	1.07426634456169	9589
88	<65	Bladder	Age of onset BMI >=30	0.999888687435348	0.935726348321393	1.06845060957693	9589
89	<65	Bladder	Cum. exposure BMI >=25	1.0278042825041	1.00373380251703	1.05245199522493	9589
90	<65	Bladder	Cum. exposure BMI >=30	0.998073335970621	0.969431071865919	1.02756184826857	9589
91	<65	Hodgkin lymphoma	Duration BMI >=25	0.997111634582685	0.88586556408508	1.12232787019664	371
92	<65	Hodgkin lymphoma	Duration BMI >=30	1.03843324708698	0.909118364378216	1.18614214706039	371
93	<65	Hodgkin lymphoma	Age of onset BMI >=25	1.00567635535545	0.854878311224507	1.18307473524781	371
94	<65	Hodgkin lymphoma	Age of onset BMI >=30	1.04424667095138	0.681851302687896	1.59925060712567	371
95	<65	Hodgkin lymphoma	Cum. exposure BMI >=25	1.02824633279691	0.920922453602135	1.14807768751295	371
96	<65	Hodgkin lymphoma	Cum. exposure BMI >=30	1.01265232747631	0.889319716803251	1.15308894761642	371
97	<65	Larynx	Duration BMI >=25	0.883438575589874	0.841863955216539	0.927066317549513	2392
98	<65	Larynx	Duration BMI >=30	0.958035161736136	0.913149301307758	1.00512738695449	2392
99	<65	Larynx	Age of onset BMI >=25	0.937265758843017	0.87972870510075	0.998565918795353	2392
100	<65	Larynx	Age of onset BMI >=30	1.02149255213841	0.897808039950354	1.16221618390935	2392
101	<65	Larynx	Cum. exposure BMI >=25	0.918110867518299	0.872257568319691	0.966374607306661	2392
102	<65	Larynx	Cum. exposure BMI >=30	0.952798142060879	0.897815657692259	1.01114776929613	2392
103	<65	Multiple myeloma	Duration BMI >=25	1.05692758052405	0.990831129321111	1.12743319967937	1326
104	<65	Multiple myeloma	Duration BMI >=30	1.07988876935756	1.02564151212004	1.13700522102901	1326
105	<65	Multiple myeloma	Age of onset BMI >=25	1.10376974152007	0.962519404464074	1.26574865571009	1326
106	<65	Multiple myeloma	Age of onset BMI >=30	1.11540252337342	1.00162331337944	1.24210646111078	1326
107	<65	Multiple myeloma	Cum. exposure BMI >=25	1.07381168941568	1.01965665526438	1.13084295421656	1326
108	<65	Multiple myeloma	Cum. exposure BMI >=30	1.04981185525484	0.999004764804096	1.10320287776578	1326
109	<65	Gallbladder & biliary tract	Duration BMI >=25	1.12104681641939	1.00566523198929	1.24966631502027	597
110	<65	Gallbladder & biliary tract	Duration BMI >=30	1.09242938020514	0.992172750251368	1.20281669742798	597
111	<65	Gallbladder & biliary tract	Age of onset BMI >=25	1.18849982096829	0.966461770174483	1.46154961120359	597
112	<65	Gallbladder & biliary tract	Age of onset BMI >=30	1.15218850102919	0.925117467354548	1.4349943534199	597
113	<65	Gallbladder & biliary tract	Cum. exposure BMI >=25	1.10228096145431	1.01306142442115	1.19935799418964	597
114	<65	Gallbladder & biliary tract	Cum. exposure BMI >=30	1.05666512091346	0.974616778267435	1.14562072257768	597
115	<65	Ovary	Duration BMI >=25	1.05225925674171	0.988583585368299	1.12003634268932	1942
116	<65	Ovary	Duration BMI >=30	1.0524473077843	0.982894938402129	1.12692139554924	1942
117	<65	Ovary	Age of onset BMI >=25	1.05787356992799	0.958862210918546	1.16710876412592	1942
118	<65	Ovary	Age of onset BMI >=30	1.05431576430298	0.940291020449713	1.18216776155764	1942
119	<65	Ovary	Cum. exposure BMI >=25	1.0580927517869	1.00105112766904	1.11838470627459	1942
120	<65	Ovary	Cum. exposure BMI >=30	1.04595525439905	0.997914389821452	1.09630886713711	1942
121	<65	Cervix Uteri	Duration BMI >=25	1.04387844051139	0.972740634350225	1.12021864830638	1187
122	<65	Cervix Uteri	Duration BMI >=30	1.0513116315115	0.982067750009268	1.12543777813795	1187
123	<65	Cervix Uteri	Age of onset BMI >=25	1.07708811582218	0.94102515778722	1.23282443582415	1187
124	<65	Cervix Uteri	Age of onset BMI >=30	1.07315486924566	0.958251077626682	1.20183676311432	1187
125	<65	Cervix Uteri	Cum. exposure BMI >=25	1.05052679650727	0.984203543623543	1.12131942353782	1187
126	<65	Cervix Uteri	Cum. exposure BMI >=30	1.03981572815921	0.983980186664671	1.09881963395239	1187
127	<65	Corpus Uteri	Duration BMI >=25	1.51519646762157	1.45806424417112	1.57456733794196	3276
128	<65	Corpus Uteri	Duration BMI >=30	1.4567610208724	1.40701637407051	1.50826437491539	3276
129	<65	Corpus Uteri	Age of onset BMI >=25	1.41179216177697	1.31103204901525	1.5202962502343	3276
130	<65	Corpus Uteri	Age of onset BMI >=30	1.48934042839974	1.39741705929501	1.58731060059118	3276
131	<65	Corpus Uteri	Cum. exposure BMI >=25	1.45214869191469	1.41652616285145	1.48866704952677	3276
132	<65	Corpus Uteri	Cum. exposure BMI >=30	1.30201746179618	1.27788331074402	1.32660741130984	3276
133	<65	Testis	Duration BMI >=25	1.12308732111849	0.948133663615655	1.33032417185475	295
134	<65	Testis	Duration BMI >=30	1.06491956284658	0.92075959120643	1.23165013556628	295
135	<65	Testis	Age of onset BMI >=25	1.07374369609622	0.901405197133834	1.27903137076677	295
136	<65	Testis	Age of onset BMI >=30	1.12452263935501	0.850526909915826	1.4867856051105	295
137	<65	Testis	Cum. exposure BMI >=25	1.07825287290784	0.944557653362711	1.2308716718296	295
138	<65	Testis	Cum. exposure BMI >=30	1.04393457354032	0.926370667590025	1.1764182869347	295
139	<65	Prostate	Duration BMI >=25	1.0349682322277	1.01603253784839	1.05425682920438	13651
140	<65	Prostate	Duration BMI >=30	1.00109838933752	0.98150418165732	1.02108376496359	13651
141	<65	Prostate	Age of onset BMI >=25	0.993764254883289	0.963361376283569	1.02512662288118	13651
142	<65	Prostate	Age of onset BMI >=30	0.971640248974964	0.921161086292821	1.02488564429872	13651
143	<65	Prostate	Cum. exposure BMI >=25	1.00582398847777	0.985065658899226	1.02701975919844	13651
144	<65	Prostate	Cum. exposure BMI >=30	0.989367967535812	0.966858580245803	1.01240139476974	13651
145	<65	Breast premenopausal	Duration BMI >=25	0.980998645845958	0.936063496236541	1.02809087954052	2997
146	<65	Breast premenopausal	Duration BMI >=30	0.966706339945651	0.917616207652134	1.01842266941016	2997
147	<65	Breast premenopausal	Age of onset BMI >=25	0.998593731709162	0.926790900510762	1.07595946449115	2997
148	<65	Breast premenopausal	Age of onset BMI >=30	0.997180876026719	0.913780197868575	1.0881935303838	2997
149	<65	Breast premenopausal	Cum. exposure BMI >=25	0.957184363737329	0.91358361935029	1.00286595203492	2997
150	<65	Breast premenopausal	Cum. exposure BMI >=30	0.947297436562645	0.898459328833507	0.998790267427287	2997
151	<65	Breast postmenopausal	Duration BMI >=25	1.09357819122344	1.07765652429613	1.10973509031612	17673
152	<65	Breast postmenopausal	Duration BMI >=30	1.06684739329228	1.04882366905084	1.08518084989877	17673
153	<65	Breast postmenopausal	Age of onset BMI >=25	1.0559970870289	1.03352195716387	1.07896096457746	17673
154	<65	Breast postmenopausal	Age of onset BMI >=30	1.04733189101639	1.01690114034376	1.07867328142552	17673
155	<65	Breast postmenopausal	Cum. exposure BMI >=25	1.07536475041539	1.05920315094827	1.09177294780577	17673
156	<65	Breast postmenopausal	Cum. exposure BMI >=30	1.05080416275607	1.03600004531461	1.06581982641726	17673
157	>=65	Non-Hodgkin Lymph.	Duration BMI >=25	1.05561556934799	1.01349584262619	1.09948574368339	3199
158	>=65	Non-Hodgkin Lymph.	Duration BMI >=30	1.04678207629834	1.00302631449329	1.09244662819541	3199
159	>=65	Non-Hodgkin Lymph.	Age of onset BMI >=25	1.03645271531044	0.992619024534414	1.08222208573752	3199
160	>=65	Non-Hodgkin Lymph.	Age of onset BMI >=30	1.04305829523085	0.943374245818718	1.15327571435416	3199
161	>=65	Non-Hodgkin Lymph.	Cum. exposure BMI >=25	1.05284759489286	1.01151946123137	1.0958642918469	3199
162	>=65	Non-Hodgkin Lymph.	Cum. exposure BMI >=30	1.04059343994724	0.99949446990671	1.08338238966175	3199
163	>=65	Colorectal	Duration BMI >=25	1.0386277027873	1.02353247686354	1.05394555559477	20170
164	>=65	Colorectal	Duration BMI >=30	1.03588221846825	1.02128585602971	1.05068719419088	20170
165	>=65	Colorectal	Age of onset BMI >=25	1.03270211107606	1.01048622616229	1.05540641980969	20170
166	>=65	Colorectal	Age of onset BMI >=30	1.04262263655456	1.0120892465465	1.0740771784359	20170
167	>=65	Colorectal	Cum. exposure BMI >=25	1.03966711031051	1.02397501741207	1.05559967956369	20170
168	>=65	Colorectal	Cum. exposure BMI >=30	1.02700281229004	1.00929362734847	1.04502272467782	20170
169	>=65	Leukemia	Duration BMI >=25	1.03925752151817	0.996182307600023	1.08419532026636	4255
170	>=65	Leukemia	Duration BMI >=30	1.04807877199385	1.00395348849523	1.09414342884607	4255
171	>=65	Leukemia	Age of onset BMI >=25	1.02240450827128	0.972288627320209	1.07510357435167	4255
172	>=65	Leukemia	Age of onset BMI >=30	1.05773125024295	0.959169217163507	1.16642129221896	4255
173	>=65	Leukemia	Cum. exposure BMI >=25	1.05664333060809	1.01852803528162	1.09618497424065	4255
174	>=65	Leukemia	Cum. exposure BMI >=30	1.05143007928524	1.01627184435601	1.08780462409278	4255
175	>=65	Liver	Duration BMI >=25	1.00747942243511	0.965951701890689	1.0507924823192	3552
176	>=65	Liver	Duration BMI >=30	1.0269356453142	0.969927384571375	1.08729461235176	3552
177	>=65	Liver	Age of onset BMI >=25	1.0331481618156	0.963921577187467	1.10734643722512	3552
178	>=65	Liver	Age of onset BMI >=30	1.08399883693601	0.996987881392105	1.17860357222987	3552
179	>=65	Liver	Cum. exposure BMI >=25	1.02895853353127	0.979517318683685	1.08089529764478	3552
180	>=65	Liver	Cum. exposure BMI >=30	1.03553502152927	0.990697715680768	1.08240158813405	3552
181	>=65	Brain and CNS	Duration BMI >=25	1.04986074801402	0.981793316507057	1.12264727380902	1664
182	>=65	Brain and CNS	Duration BMI >=30	1.05631970490177	0.99765444653188	1.11843466727645	1664
183	>=65	Brain and CNS	Age of onset BMI >=25	1.05956261146191	0.989997464058126	1.13401596303693	1664
184	>=65	Brain and CNS	Age of onset BMI >=30	1.04215133190098	0.931130095777394	1.16640993939329	1664
185	>=65	Brain and CNS	Cum. exposure BMI >=25	1.06936027014296	1.00910107814616	1.13321788285177	1664
186	>=65	Brain and CNS	Cum. exposure BMI >=30	1.06076524138347	1.00725730876384	1.11711564417265	1664
187	>=65	Pancreas	Duration BMI >=25	1.00436897153804	0.960292724183053	1.05046826408744	3757
188	>=65	Pancreas	Duration BMI >=30	1.01021782614629	0.968860845551192	1.05334017877784	3757
189	>=65	Pancreas	Age of onset BMI >=25	1.02937512100967	0.986993634638357	1.07357646753408	3757
190	>=65	Pancreas	Age of onset BMI >=30	1.07846741157506	0.970870242642315	1.19798908931841	3757
191	>=65	Pancreas	Cum. exposure BMI >=25	1.00441614743367	0.963090439067949	1.04751512038872	3757
192	>=65	Pancreas	Cum. exposure BMI >=30	1.00139596506147	0.96302586145848	1.0412948592291	3757
193	>=65	Trachea, bronchus & Lung	Duration BMI >=25	0.926076819686664	0.903457502671431	0.949262442810068	10456
194	>=65	Trachea, bronchus & Lung	Duration BMI >=30	0.957919523720084	0.927674433480707	0.98915069857123	10456
195	>=65	Trachea, bronchus & Lung	Age of onset BMI >=25	0.987803991767416	0.959705707171724	1.01672493855144	10456
196	>=65	Trachea, bronchus & Lung	Age of onset BMI >=30	1.02071022124141	0.950572892044001	1.09602258224134	10456
197	>=65	Trachea, bronchus & Lung	Cum. exposure BMI >=25	0.938673006730817	0.908497553908819	0.969850727472079	10456
198	>=65	Trachea, bronchus & Lung	Cum. exposure BMI >=30	0.957726769691937	0.917612631026561	0.999594528639398	10456
199	>=65	Head and Neck	Duration BMI >=25	1.05646747877748	1.0027068723744	1.11311048569106	2363
200	>=65	Head and Neck	Duration BMI >=30	1.07310453935411	1.01284443385425	1.13694987491841	2363
201	>=65	Head and Neck	Age of onset BMI >=25	1.04183336463903	0.971655108412518	1.11708027908012	2363
202	>=65	Head and Neck	Age of onset BMI >=30	1.07944357890925	0.937235710928919	1.24322881262553	2363
203	>=65	Head and Neck	Cum. exposure BMI >=25	1.06458555188408	1.01322735956448	1.118546974262	2363
204	>=65	Head and Neck	Cum. exposure BMI >=30	1.04472429293062	0.996701330963548	1.09506109235777	2363
205	>=65	Kidney	Duration BMI >=25	1.0779103873647	1.01933746644754	1.13984901117977	3034
206	>=65	Kidney	Duration BMI >=30	1.07352453232521	1.02822446832928	1.12082036267493	3034
207	>=65	Kidney	Age of onset BMI >=25	1.03473957746741	0.970110978606012	1.10367372062518	3034
208	>=65	Kidney	Age of onset BMI >=30	1.05329700568616	0.988891972512293	1.12189664091305	3034
209	>=65	Kidney	Cum. exposure BMI >=25	1.08387889359549	1.04204261188887	1.1273948325897	3034
210	>=65	Kidney	Cum. exposure BMI >=30	1.06131598347041	1.02508394342367	1.09882866080971	3034
211	>=65	Malignant melanoma of skin	Duration BMI >=25	1.04731056227057	0.99909380909885	1.09785427940227	2854
212	>=65	Malignant melanoma of skin	Duration BMI >=30	1.01892025806721	0.969469750249444	1.0708931269208	2854
213	>=65	Malignant melanoma of skin	Age of onset BMI >=25	1.00796588766715	0.947527835959077	1.07225897978211	2854
214	>=65	Malignant melanoma of skin	Age of onset BMI >=30	0.97709013914935	0.912782592881148	1.04592829384423	2854
215	>=65	Malignant melanoma of skin	Cum. exposure BMI >=25	1.02547331644114	0.980449925140168	1.07256423379546	2854
216	>=65	Malignant melanoma of skin	Cum. exposure BMI >=30	1.01319474996244	0.972184946559575	1.05593447520897	2854
217	>=65	Bone and articular cartilage	Duration BMI >=25	1.03890590810948	0.874513190715215	1.23420149331545	289
218	>=65	Bone and articular cartilage	Duration BMI >=30	1.03432230393909	0.889783701570768	1.20234010415933	289
219	>=65	Bone and articular cartilage	Age of onset BMI >=25	0.988158368687166	0.792354003371983	1.23234937597465	289
220	>=65	Bone and articular cartilage	Age of onset BMI >=30	0.988147336022212	0.772773745022971	1.26354597833648	289
221	>=65	Bone and articular cartilage	Cum. exposure BMI >=25	1.02904869664009	0.890363143248245	1.18933631528527	289
222	>=65	Bone and articular cartilage	Cum. exposure BMI >=30	1.01808494003344	0.898946351288638	1.15301312880027	289
223	>=65	Stomach	Duration BMI >=25	0.965168542833341	0.921342944581772	1.01107879704652	3762
224	>=65	Stomach	Duration BMI >=30	1.00517337286779	0.964165964184908	1.04792488747159	3762
225	>=65	Stomach	Age of onset BMI >=25	1.02639362800735	0.962942580202118	1.09402564729557	3762
226	>=65	Stomach	Age of onset BMI >=30	1.08997612938814	1.01021288419666	1.17603723058899	3762
227	>=65	Stomach	Cum. exposure BMI >=25	0.992033534149011	0.954814827975729	1.03070302643142	3762
228	>=65	Stomach	Cum. exposure BMI >=30	1.00305021265983	0.968367635385163	1.03897496400399	3762
229	>=65	Thyroid	Duration BMI >=25	1.02775864899085	0.91996267826158	1.14818553571274	506
230	>=65	Thyroid	Duration BMI >=30	0.987821498201856	0.900192783958195	1.08398037586922	506
231	>=65	Thyroid	Age of onset BMI >=25	1.01208234770423	0.832474635062929	1.23044070700974	506
232	>=65	Thyroid	Age of onset BMI >=30	0.988700197759098	0.800364258102822	1.22135399120146	506
233	>=65	Thyroid	Cum. exposure BMI >=25	0.98992288188388	0.903764471582886	1.08429501589166	506
234	>=65	Thyroid	Cum. exposure BMI >=30	0.984240453343081	0.893371723750351	1.08435183725123	506
235	>=65	Esophagus	Duration BMI >=25	0.912430285272158	0.801994890123558	1.03807273055514	861
236	>=65	Esophagus	Duration BMI >=30	0.969248596905477	0.870542593511969	1.07914632736499	861
237	>=65	Esophagus	Age of onset BMI >=25	1.00544721926672	0.859428938711352	1.17627422721766	861
238	>=65	Esophagus	Age of onset BMI >=30	1.08274111169613	0.839937120104588	1.3957334268201	861
239	>=65	Esophagus	Cum. exposure BMI >=25	0.953673173592035	0.84563107422122	1.07551927756049	861
240	>=65	Esophagus	Cum. exposure BMI >=30	1.00896256666472	0.919561926511587	1.10705481771361	861
241	>=65	Bladder	Duration BMI >=25	1.00799482032417	0.986444790513546	1.03001563551407	11691
242	>=65	Bladder	Duration BMI >=30	1.00648940443882	0.979126925878223	1.03461654916597	11691
243	>=65	Bladder	Age of onset BMI >=25	0.993990233772454	0.967528973704281	1.02117519132507	11691
244	>=65	Bladder	Age of onset BMI >=30	0.997275554469284	0.943990465826129	1.05356840725254	11691
245	>=65	Bladder	Cum. exposure BMI >=25	1.00526153029472	0.980451865735708	1.03069898646394	11691
246	>=65	Bladder	Cum. exposure BMI >=30	0.998297782818594	0.975005360762948	1.02214664994321	11691
247	>=65	Hodgkin lymphoma	Duration BMI >=25	1.10790584906337	0.905878958258343	1.35498827873069	165
248	>=65	Hodgkin lymphoma	Duration BMI >=30	1.1397102354518	0.934609918924056	1.38981985370857	165
249	>=65	Hodgkin lymphoma	Age of onset BMI >=25	1.12231078786106	0.901478981207758	1.39723890496237	165
250	>=65	Hodgkin lymphoma	Age of onset BMI >=30	1.2787679153531	0.897125294072052	1.82276365647225	165
251	>=65	Hodgkin lymphoma	Cum. exposure BMI >=25	1.13551267563412	0.968616292204498	1.33116596004308	165
252	>=65	Hodgkin lymphoma	Cum. exposure BMI >=30	1.10767548278813	0.961290355659718	1.2763521114574	165
253	>=65	Larynx	Duration BMI >=25	0.91838470321156	0.859909046571038	0.980836829727791	1153
254	>=65	Larynx	Duration BMI >=30	0.951506673944442	0.886575128593341	1.02119371654074	1153
255	>=65	Larynx	Age of onset BMI >=25	0.9716899439298	0.887986548872931	1.06328338907013	1153
256	>=65	Larynx	Age of onset BMI >=30	1.01594970431969	0.868201776972736	1.18884092279355	1153
257	>=65	Larynx	Cum. exposure BMI >=25	0.928086736184522	0.861196390662963	1.00017254974624	1153
258	>=65	Larynx	Cum. exposure BMI >=30	0.948983634039686	0.870032877955403	1.0350987422355	1153
259	>=65	Multiple myeloma	Duration BMI >=25	1.07581522755844	1.02730953352719	1.12661117810602	2164
260	>=65	Multiple myeloma	Duration BMI >=30	1.07981427454169	1.02419666406951	1.1384521239027	2164
261	>=65	Multiple myeloma	Age of onset BMI >=25	1.05331536884959	0.992320613223422	1.11805927587332	2164
262	>=65	Multiple myeloma	Age of onset BMI >=30	1.07655179158214	0.96968584321882	1.19519509134175	2164
263	>=65	Multiple myeloma	Cum. exposure BMI >=25	1.08338184689954	1.03769924791779	1.13107552939504	2164
264	>=65	Multiple myeloma	Cum. exposure BMI >=30	1.05945205964406	1.01469174592817	1.10618685052702	2164
265	>=65	Gallbladder & biliary tract	Duration BMI >=25	1.10126325195596	1.03653689608307	1.17003143321915	1241
266	>=65	Gallbladder & biliary tract	Duration BMI >=30	1.10669861240584	1.04719819274771	1.1695797674052	1241
267	>=65	Gallbladder & biliary tract	Age of onset BMI >=25	1.11006950982688	1.0200954225237	1.20797945901836	1241
268	>=65	Gallbladder & biliary tract	Age of onset BMI >=30	1.1170018269671	0.985108997446355	1.26655333032403	1241
269	>=65	Gallbladder & biliary tract	Cum. exposure BMI >=25	1.10955212633266	1.05107196779801	1.17128603822294	1241
270	>=65	Gallbladder & biliary tract	Cum. exposure BMI >=30	1.07387484730736	1.02039654110003	1.13015591608748	1241
271	>=65	Ovary	Duration BMI >=25	1.02573093102673	0.950719693664443	1.10666051190091	1146
272	>=65	Ovary	Duration BMI >=30	1.03918824720834	0.950750364155851	1.13585253695355	1146
273	>=65	Ovary	Age of onset BMI >=25	1.03965016621268	0.961927106793996	1.12365319624736	1146
274	>=65	Ovary	Age of onset BMI >=30	1.04631689747705	0.842313934516507	1.29972805278879	1146
275	>=65	Ovary	Cum. exposure BMI >=25	1.04136797165661	0.966809240421203	1.12167654905713	1146
276	>=65	Ovary	Cum. exposure BMI >=30	1.03695646697808	0.965134978222317	1.11412262395486	1146
277	>=65	Cervix Uteri	Duration BMI >=25	1.05518334431495	0.880662824711626	1.26428850960555	503
278	>=65	Cervix Uteri	Duration BMI >=30	1.04497388287643	0.913051629247218	1.19595692172867	503
279	>=65	Cervix Uteri	Age of onset BMI >=25	1.06520606162471	0.903637913926156	1.2556621808752	503
280	>=65	Cervix Uteri	Age of onset BMI >=30	1.04050899309195	0.87442573683753	1.23813712142188	503
281	>=65	Cervix Uteri	Cum. exposure BMI >=25	1.05397369325998	0.92575928850513	1.19994534203145	503
282	>=65	Cervix Uteri	Cum. exposure BMI >=30	1.03781306024102	0.945606788191658	1.13901038090743	503
283	>=65	Corpus Uteri	Duration BMI >=25	1.37388915565445	1.28726728469014	1.46633992370843	2230
284	>=65	Corpus Uteri	Duration BMI >=30	1.36163793405406	1.30288976568996	1.42303509650578	2230
285	>=65	Corpus Uteri	Age of onset BMI >=25	1.26346429870434	1.16896000848923	1.36560876549025	2230
286	>=65	Corpus Uteri	Age of onset BMI >=30	1.29669649335486	1.18565202474609	1.41814104036037	2230
287	>=65	Corpus Uteri	Cum. exposure BMI >=25	1.36534455034509	1.31624260680049	1.41627822372993	2230
288	>=65	Corpus Uteri	Cum. exposure BMI >=30	1.25432165274948	1.22061481810408	1.28895928938497	2230
289	>=65	Testis	Duration BMI >=25	0.883220198526701	0.640963756803417	1.2170390459765	68
290	>=65	Testis	Duration BMI >=30	0.908864130628508	0.642316337941034	1.28602366022791	68
291	>=65	Testis	Age of onset BMI >=25	1.01422372969772	0.70262828655224	1.46400279289847	68
292	>=65	Testis	Age of onset BMI >=30	0.926700310382703	0.0120748422024891	71.1208851314321	68
293	>=65	Testis	Cum. exposure BMI >=25	0.867240377252724	0.637086169742485	1.18054025916377	68
294	>=65	Testis	Cum. exposure BMI >=30	0.926607292516225	0.681842864906697	1.25923598930927	68
295	>=65	Prostate	Duration BMI >=25	1.02309489402433	1.00177144007598	1.04487223362973	15574
296	>=65	Prostate	Duration BMI >=30	1.00027673273481	0.981979784133186	1.01891460314922	15574
297	>=65	Prostate	Age of onset BMI >=25	0.98561626592541	0.965371151925602	1.00628594682889	15574
298	>=65	Prostate	Age of onset BMI >=30	0.968453498255724	0.93406185888046	1.00411141871042	15574
299	>=65	Prostate	Cum. exposure BMI >=25	1.00463861691167	0.986634451619081	1.02297132330412	15574
300	>=65	Prostate	Cum. exposure BMI >=30	0.990309525059081	0.967118353154864	1.01405681344329	15574
301	>=65	Breast premenopausal	Duration BMI >=25				0
302	>=65	Breast premenopausal	Duration BMI >=30				0
303	>=65	Breast premenopausal	Age of onset BMI >=25				0
304	>=65	Breast premenopausal	Age of onset BMI >=30				0
305	>=65	Breast premenopausal	Cum. exposure BMI >=25				0
306	>=65	Breast premenopausal	Cum. exposure BMI >=30				0
307	>=65	Breast postmenopausal	Duration BMI >=25	1.09248469077311	1.07675554102907	1.10844361054594	10505
308	>=65	Breast postmenopausal	Duration BMI >=30	1.07092992929915	1.05177890517306	1.09042965953	10505
309	>=65	Breast postmenopausal	Age of onset BMI >=25	1.05316559662718	1.03184403548589	1.07492773691984	10505
310	>=65	Breast postmenopausal	Age of onset BMI >=30	1.04654989798889	1.01662590813331	1.07735468889598	10505
311	>=65	Breast postmenopausal	Cum. exposure BMI >=25	1.07642631317011	1.06003075950532	1.09307545775909	10505
312	>=65	Breast postmenopausal	Cum. exposure BMI >=30	1.05096476189501	1.03611304526631	1.06602936406532	10505
B)
	strata	cancer	expo	HR1	low	up	N
1	M	Non-Hodgkin Lymph.	Duration BMI >=25	1.03526473138098	0.992848454383353	1.07949310824781	3484
2	M	Non-Hodgkin Lymph.	Duration BMI >=30	1.03873099319385	1.00329611537954	1.07541737646749	3484
3	M	Non-Hodgkin Lymph.	Age of onset BMI >=25	1.04187278337364	0.956027972897527	1.13542587404091	3484
4	M	Non-Hodgkin Lymph.	Age of onset BMI >=30	1.08348087167079	1.01083460871123	1.16134804760316	3484
5	M	Non-Hodgkin Lymph.	Cum. exposure BMI >=25	1.03599397153959	1.001451483724	1.07172791344345	3484
6	M	Non-Hodgkin Lymph.	Cum. exposure BMI >=30	1.02527412333845	0.990925342042196	1.06081354809338	3484
7	M	Colorectal	Duration BMI >=25	1.06543390846655	1.04752134379342	1.08365277713536	22178
8	M	Colorectal	Duration BMI >=30	1.053629859586	1.03819121156267	1.06929809137977	22178
9	M	Colorectal	Age of onset BMI >=25	1.05036063057172	1.01891898177581	1.0827725010405	22178
10	M	Colorectal	Age of onset BMI >=30	1.06150008625579	1.02653293221366	1.09765833882329	22178
11	M	Colorectal	Cum. exposure BMI >=25	1.06226329779668	1.04527564592468	1.0795270302578	22178
12	M	Colorectal	Cum. exposure BMI >=30	1.04000405059363	1.02528883003437	1.0549304679491	22178
13	M	Leukemia	Duration BMI >=25	1.07792400612399	1.01206884617245	1.14806435093094	3664
14	M	Leukemia	Duration BMI >=30	1.07448461730754	1.03526177047066	1.11519349575292	3664
15	M	Leukemia	Age of onset BMI >=25	1.05344036951208	0.992830758920872	1.11775003156021	3664
16	M	Leukemia	Age of onset BMI >=30	1.08586654859604	1.01849080731258	1.15769936546713	3664
17	M	Leukemia	Cum. exposure BMI >=25	1.09286561070696	1.05369932906736	1.13348771335275	3664
18	M	Leukemia	Cum. exposure BMI >=30	1.07606793698216	1.04404687465087	1.10907108973267	3664
19	M	Liver	Duration BMI >=25	1.03477785906789	0.990676863918626	1.08084205518005	4501
20	M	Liver	Duration BMI >=30	1.05485188334282	1.02414115301473	1.08648353063095	4501
21	M	Liver	Age of onset BMI >=25	1.06475916763827	0.994912527615166	1.13950930720239	4501
22	M	Liver	Age of onset BMI >=30	1.13078348234789	1.0678997590257	1.19737013998151	4501
23	M	Liver	Cum. exposure BMI >=25	1.06142279922751	1.02665998727548	1.09736268354019	4501
24	M	Liver	Cum. exposure BMI >=30	1.05860695554082	1.0245011537055	1.09384814479333	4501
25	M	Brain and CNS	Duration BMI >=25	1.07047161527006	1.00052944635447	1.14530310254648	2048
26	M	Brain and CNS	Duration BMI >=30	1.04591586978834	0.988695603357815	1.10644773068662	2048
27	M	Brain and CNS	Age of onset BMI >=25	1.05775633878977	0.997155747251757	1.12203983714037	2048
28	M	Brain and CNS	Age of onset BMI >=30	1.0467564544348	0.927935492129814	1.1807922901904	2048
29	M	Brain and CNS	Cum. exposure BMI >=25	1.05781328648329	1.00395036425919	1.11456600734066	2048
30	M	Brain and CNS	Cum. exposure BMI >=30	1.03674012181676	0.989518270699288	1.08621549698628	2048
31	M	Pancreas	Duration BMI >=25	0.979683878291826	0.935667903339491	1.02577046616579	3325
32	M	Pancreas	Duration BMI >=30	1.00633092044126	0.949944889687909	1.06606386584053	3325
33	M	Pancreas	Age of onset BMI >=25	1.03681464542554	0.957219919969915	1.12302782938604	3325
34	M	Pancreas	Age of onset BMI >=30	1.08939286779851	1.00419673666989	1.1818170454784	3325
35	M	Pancreas	Cum. exposure BMI >=25	0.998831545762041	0.951259708350548	1.04878241772618	3325
36	M	Pancreas	Cum. exposure BMI >=30	1.00816936800731	0.968033871994535	1.0499689153377	3325
37	M	Trachea, bronchus & Lung	Duration BMI >=25	0.920207122691235	0.9050554848674	0.935612415824146	18234
38	M	Trachea, bronchus & Lung	Duration BMI >=30	0.963750417886276	0.947384404219854	0.980399153541932	18234
39	M	Trachea, bronchus & Lung	Age of onset BMI >=25	0.977410174885235	0.954604197314944	1.00076099880588	18234
40	M	Trachea, bronchus & Lung	Age of onset BMI >=30	1.02380064286306	0.986723822872837	1.06227064962827	18234
41	M	Trachea, bronchus & Lung	Cum. exposure BMI >=25	0.94451570017897	0.926021474406734	0.963379287133821	18234
42	M	Trachea, bronchus & Lung	Cum. exposure BMI >=30	0.972108492844082	0.949484207278169	0.995271869311606	18234
43	M	Head and Neck	Duration BMI >=25	0.911803934497422	0.881837178505054	0.942789026398725	3847
44	M	Head and Neck	Duration BMI >=30	0.963029989969454	0.92544948753608	1.00213655533999	3847
45	M	Head and Neck	Age of onset BMI >=25	0.968758543814369	0.931570923267839	1.00743066660047	3847
46	M	Head and Neck	Age of onset BMI >=30	1.01961131534776	0.918294842848117	1.1321061448639	3847
47	M	Head and Neck	Cum. exposure BMI >=25	0.941206131625479	0.906886613764123	0.976824410862689	3847
48	M	Head and Neck	Cum. exposure BMI >=30	0.972892181646383	0.934413480730819	1.01295541709048	3847
49	M	Kidney	Duration BMI >=25	1.1228993979401	1.08737457700479	1.15958482436425	4507
50	M	Kidney	Duration BMI >=30	1.09293049476336	1.04944874732055	1.1382138188582	4507
51	M	Kidney	Age of onset BMI >=25	1.07722045718489	1.01597217793788	1.14216111284946	4507
52	M	Kidney	Age of onset BMI >=30	1.0938369238183	1.02863901546032	1.16316725102329	4507
53	M	Kidney	Cum. exposure BMI >=25	1.11102466930589	1.07299290550334	1.15040445232695	4507
54	M	Kidney	Cum. exposure BMI >=30	1.07358591191545	1.04135423659909	1.10681521211025	4507
55	M	Malignant melanoma of skin	Duration BMI >=25	1.0887383785915	1.04605961956601	1.13315841166856	3278
56	M	Malignant melanoma of skin	Duration BMI >=30	1.03580303896506	0.980679174729727	1.09402540930366	3278
57	M	Malignant melanoma of skin	Age of onset BMI >=25	1.03259719626754	0.983586009751771	1.08405056514445	3278
58	M	Malignant melanoma of skin	Age of onset BMI >=30	0.968263591156596	0.867776733978268	1.08038663085769	3278
59	M	Malignant melanoma of skin	Cum. exposure BMI >=25	1.05001042978075	1.00362392015507	1.09854087821861	3278
60	M	Malignant melanoma of skin	Cum. exposure BMI >=30	1.01690530066496	0.976380823125144	1.05911173799031	3278
61	M	Bone and articular cartilage	Duration BMI >=25	1.01876903132584	0.881849301348234	1.17694750974093	379
62	M	Bone and articular cartilage	Duration BMI >=30	1.01180463719555	0.911233877048377	1.12347515784476	379
63	M	Bone and articular cartilage	Age of onset BMI >=25	1.02038058244146	0.889193851842274	1.17092187588388	379
64	M	Bone and articular cartilage	Age of onset BMI >=30	1.06908145695736	0.806982930728041	1.41630648938132	379
65	M	Bone and articular cartilage	Cum. exposure BMI >=25	0.99833569491521	0.887657208138188	1.12281424699103	379
66	M	Bone and articular cartilage	Cum. exposure BMI >=30	0.966852561383528	0.845102137411933	1.10614307321085	379
67	M	Stomach	Duration BMI >=25	0.9238433935908	0.865757887599145	0.985825977570001	3747
68	M	Stomach	Duration BMI >=30	0.972098636035729	0.937516514704699	1.00795638621915	3747
69	M	Stomach	Age of onset BMI >=25	1.02031503676269	0.955605733397746	1.08940616183048	3747
70	M	Stomach	Age of onset BMI >=30	1.0512327160516	0.982004799757981	1.12534095919854	3747
71	M	Stomach	Cum. exposure BMI >=25	0.951098342324011	0.909155447915297	0.99497622639309	3747
72	M	Stomach	Cum. exposure BMI >=30	0.96984289141093	0.932813525512761	1.00834219090388	3747
73	M	Thyroid	Duration BMI >=25	1.14901944383129	0.991517348993074	1.3315406771683	581
74	M	Thyroid	Duration BMI >=30	1.07187481419853	0.968332428847193	1.18648883698021	581
75	M	Thyroid	Age of onset BMI >=25	1.09191905332626	0.874241567601781	1.36379607559453	581
76	M	Thyroid	Age of onset BMI >=30	1.0374467429571	0.872487262329631	1.23359479380647	581
77	M	Thyroid	Cum. exposure BMI >=25	1.09669290232737	0.989964776492868	1.21492738991799	581
78	M	Thyroid	Cum. exposure BMI >=30	1.04876509186306	0.957277127245497	1.14899665583305	581
79	M	Esophagus	Duration BMI >=25	0.878866361563257	0.82260976276676	0.938970234062785	1767
80	M	Esophagus	Duration BMI >=30	0.967697888046906	0.903827225348598	1.03608209209373	1767
81	M	Esophagus	Age of onset BMI >=25	1.01079433818666	0.935437864432573	1.09222133607984	1767
82	M	Esophagus	Age of onset BMI >=30	1.10745556561549	0.935181068759495	1.31146563032932	1767
83	M	Esophagus	Cum. exposure BMI >=25	0.939910999332496	0.881761331638454	1.00189547326219	1767
84	M	Esophagus	Cum. exposure BMI >=30	0.997404883418306	0.946936493539322	1.05056306125493	1767
85	M	Bladder	Duration BMI >=25	1.0307075012759	1.01329099480555	1.04842336370538	17772
86	M	Bladder	Duration BMI >=30	1.01787818160015	0.99159872554111	1.04485409862971	17772
87	M	Bladder	Age of onset BMI >=25	1.01727930460469	0.997731721656326	1.03720986424993	17772
88	M	Bladder	Age of onset BMI >=30	0.996122097945509	0.933764729727659	1.06264372858114	17772
89	M	Bladder	Cum. exposure BMI >=25	1.01929046755503	0.999146228774739	1.03984084343952	17772
90	M	Bladder	Cum. exposure BMI >=30	0.999839258741079	0.979932088819314	1.02015083976318	17772
91	M	Hodgkin lymphoma	Duration BMI >=25	1.00235245399164	0.885279983071283	1.13490699127459	321
92	M	Hodgkin lymphoma	Duration BMI >=30	1.06929748101498	0.940863747593651	1.21526321513537	321
93	M	Hodgkin lymphoma	Age of onset BMI >=25	1.05184195231651	0.898282124634008	1.23165257585837	321
94	M	Hodgkin lymphoma	Age of onset BMI >=30	1.17577134749038	0.773710110971734	1.78676514882696	321
95	M	Hodgkin lymphoma	Cum. exposure BMI >=25	1.05237130511003	0.937245096922497	1.18163900505373	321
96	M	Hodgkin lymphoma	Cum. exposure BMI >=30	1.04711096631343	0.946233439219521	1.1587430018096	321
97	M	Larynx	Duration BMI >=25	0.891961127873637	0.857151993342727	0.928183869158311	3233
98	M	Larynx	Duration BMI >=30	0.961658195789325	0.926614205468231	0.998027528685979	3233
99	M	Larynx	Age of onset BMI >=25	0.948545425872082	0.905502802467129	0.993634058880245	3233
100	M	Larynx	Age of onset BMI >=30	1.0388979746344	0.930365522959318	1.16009135663839	3233
101	M	Larynx	Cum. exposure BMI >=25	0.931141201647725	0.894839141508958	0.968915972924381	3233
102	M	Larynx	Cum. exposure BMI >=30	0.970244006386218	0.92994461119586	1.01228978650441	3233
103	M	Multiple myeloma	Duration BMI >=25	1.04034808879651	0.977151732038215	1.10763160968354	1730
104	M	Multiple myeloma	Duration BMI >=30	1.0715838536324	1.00705988357957	1.14024197973619	1730
105	M	Multiple myeloma	Age of onset BMI >=25	1.05562946913964	0.972334978606095	1.14605933205605	1730
106	M	Multiple myeloma	Age of onset BMI >=30	1.08317931271214	0.951004544457603	1.23372430797029	1730
107	M	Multiple myeloma	Cum. exposure BMI >=25	1.06496421447174	1.00910739010335	1.12391286519985	1730
108	M	Multiple myeloma	Cum. exposure BMI >=30	1.04203167693921	0.995543510267427	1.09069066750589	1730
109	M	Gallbladder & biliary tract	Duration BMI >=25	1.0695866718596	0.990870807933278	1.15455581036426	872
110	M	Gallbladder & biliary tract	Duration BMI >=30	1.05341893371918	0.978222280916893	1.13439600749835	872
111	M	Gallbladder & biliary tract	Age of onset BMI >=25	1.11410228135038	0.974728661334182	1.27340453045792	872
112	M	Gallbladder & biliary tract	Age of onset BMI >=30	1.10026386196263	0.922306552527928	1.31255769854706	872
113	M	Gallbladder & biliary tract	Cum. exposure BMI >=25	1.05788866964787	0.985078140578819	1.13608087649956	872
114	M	Gallbladder & biliary tract	Cum. exposure BMI >=30	1.01829731183556	0.938155466170495	1.10528526740266	872
115	M	Ovary	Duration BMI >=25				0
116	M	Ovary	Duration BMI >=30				0
117	M	Ovary	Age of onset BMI >=25				0
118	M	Ovary	Age of onset BMI >=30				0
119	M	Ovary	Cum. exposure BMI >=25				0
120	M	Ovary	Cum. exposure BMI >=30				0
121	M	Cervix Uteri	Duration BMI >=25				0
122	M	Cervix Uteri	Duration BMI >=30				0
123	M	Cervix Uteri	Age of onset BMI >=25				0
124	M	Cervix Uteri	Age of onset BMI >=30				0
125	M	Cervix Uteri	Cum. exposure BMI >=25				0
126	M	Cervix Uteri	Cum. exposure BMI >=30				0
127	M	Corpus Uteri	Duration BMI >=25				0
128	M	Corpus Uteri	Duration BMI >=30				0
129	M	Corpus Uteri	Age of onset BMI >=25				0
130	M	Corpus Uteri	Age of onset BMI >=30				0
131	M	Corpus Uteri	Cum. exposure BMI >=25				0
132	M	Corpus Uteri	Cum. exposure BMI >=30				0
133	M	Testis	Duration BMI >=25	1.07331373692122	0.932082762733274	1.23594430014521	363
134	M	Testis	Duration BMI >=30	1.03902763036991	0.895731877427767	1.20524728870015	363
135	M	Testis	Age of onset BMI >=25	1.06245043197881	0.912014227632416	1.23770099874682	363
136	M	Testis	Age of onset BMI >=30	1.09387256360565	0.802760368424698	1.49055338613349	363
137	M	Testis	Cum. exposure BMI >=25	1.04440873103788	0.921677034143414	1.18348353822434	363
138	M	Testis	Cum. exposure BMI >=30	1.02874317906888	0.921167006287319	1.14888236471492	363
139	M	Prostate	Duration BMI >=25	1.02856081443618	1.01443170783063	1.04288671265611	29225
140	M	Prostate	Duration BMI >=30	1.00068579639636	0.987174826291717	1.01438168441859	29225
141	M	Prostate	Age of onset BMI >=25	0.989333009314122	0.970826478796817	1.0081923234434	29225
142	M	Prostate	Age of onset BMI >=30	0.969958435354592	0.944110342902311	0.996514203438693	29225
143	M	Prostate	Cum. exposure BMI >=25	1.00525660798091	0.990199821653172	1.02054234487959	29225
144	M	Prostate	Cum. exposure BMI >=30	0.989690207495329	0.972722598143128	1.00695378999309	29225
145	M	Breast premenopausal	Duration BMI >=25				0
146	M	Breast premenopausal	Duration BMI >=30				0
147	M	Breast premenopausal	Age of onset BMI >=25				0
148	M	Breast premenopausal	Age of onset BMI >=30				0
149	M	Breast premenopausal	Cum. exposure BMI >=25				0
150	M	Breast premenopausal	Cum. exposure BMI >=30				0
151	M	Breast postmenopausal	Duration BMI >=25				0
152	M	Breast postmenopausal	Duration BMI >=30				0
153	M	Breast postmenopausal	Age of onset BMI >=25				0
154	M	Breast postmenopausal	Age of onset BMI >=30				0
155	M	Breast postmenopausal	Cum. exposure BMI >=25				0
156	M	Breast postmenopausal	Cum. exposure BMI >=30				0
157	F	Non-Hodgkin Lymph.	Duration BMI >=25	1.05445760391292	1.0122074320075	1.09847132444444	3507
158	F	Non-Hodgkin Lymph.	Duration BMI >=30	1.03021126990353	0.984257818421989	1.07831021585161	3507
159	F	Non-Hodgkin Lymph.	Age of onset BMI >=25	1.04394306927239	0.981312100281102	1.11057137843269	3507
160	F	Non-Hodgkin Lymph.	Age of onset BMI >=30	1.00134676564684	0.881497909036323	1.13749032730838	3507
161	F	Non-Hodgkin Lymph.	Cum. exposure BMI >=25	1.03727059299845	0.995792518153588	1.08047636780236	3507
162	F	Non-Hodgkin Lymph.	Cum. exposure BMI >=30	1.02007579451428	0.977956603386427	1.06400899891748	3507
163	F	Colorectal	Duration BMI >=25	1.05113037670874	1.03085822418819	1.07180118751049	15634
164	F	Colorectal	Duration BMI >=30	1.03924539170655	1.02306116706186	1.05568564124572	15634
165	F	Colorectal	Age of onset BMI >=25	1.04982930248944	1.02127596582306	1.07918094741143	15634
166	F	Colorectal	Age of onset BMI >=30	1.04147693431863	0.995805740529871	1.08924277152747	15634
167	F	Colorectal	Cum. exposure BMI >=25	1.04591913838954	1.02882585426312	1.06329641650874	15634
168	F	Colorectal	Cum. exposure BMI >=30	1.03203695674104	1.01567320266114	1.04866435117975	15634
169	F	Leukemia	Duration BMI >=25	1.05628721771816	1.01170406975197	1.10283502821957	3330
170	F	Leukemia	Duration BMI >=30	1.0562256136173	1.01637726427258	1.09763626763107	3330
171	F	Leukemia	Age of onset BMI >=25	1.0380315743824	0.988522636930735	1.09002010592328	3330
172	F	Leukemia	Age of onset BMI >=30	1.06581171170941	0.963610651526217	1.17885227090191	3330
173	F	Leukemia	Cum. exposure BMI >=25	1.06255780389467	1.02470098094445	1.1018132192836	3330
174	F	Leukemia	Cum. exposure BMI >=30	1.05281602267457	1.01925490961026	1.08748220602061	3330
175	F	Liver	Duration BMI >=25	1.02156723234708	0.963194231316905	1.08347784514701	2186
176	F	Liver	Duration BMI >=30	1.02354148245074	0.956734695276366	1.09501324815531	2186
177	F	Liver	Age of onset BMI >=25	1.00754046384684	0.93289034880837	1.08816409944148	2186
178	F	Liver	Age of onset BMI >=30	1.04844788172865	0.925365920912972	1.18790084642059	2186
179	F	Liver	Cum. exposure BMI >=25	1.02760210997743	0.965636721625249	1.09354384809723	2186
180	F	Liver	Cum. exposure BMI >=30	1.02797690785668	0.978413427765414	1.08005112470712	2186
181	F	Brain and CNS	Duration BMI >=25	1.08682633338433	1.02088953632934	1.15702182939855	1827
182	F	Brain and CNS	Duration BMI >=30	1.05816090590973	1.00202564835584	1.1174409603516	1827
183	F	Brain and CNS	Age of onset BMI >=25	1.0722710187868	1.00502412398932	1.14401745220426	1827
184	F	Brain and CNS	Age of onset BMI >=30	1.02143244068299	0.901371323801988	1.15748549274772	1827
185	F	Brain and CNS	Cum. exposure BMI >=25	1.06815120012631	1.01398528448664	1.1252105960383	1827
186	F	Brain and CNS	Cum. exposure BMI >=30	1.04177008711209	0.991837010370199	1.09421699639587	1827
187	F	Pancreas	Duration BMI >=25	1.0126022589887	0.972535048930092	1.05432018726424	3267
188	F	Pancreas	Duration BMI >=30	1.00855694070993	0.974265914369985	1.04405490087574	3267
189	F	Pancreas	Age of onset BMI >=25	1.02705452488451	0.975430800670804	1.08141038437614	3267
190	F	Pancreas	Age of onset BMI >=30	1.05609027937445	0.980968979874123	1.136964268057	3267
191	F	Pancreas	Cum. exposure BMI >=25	1.00679722632923	0.971937517520222	1.04290722054892	3267
192	F	Pancreas	Cum. exposure BMI >=30	1.00051938282119	0.965745711925673	1.03654515162677	3267
193	F	Trachea, bronchus & Lung	Duration BMI >=25	0.959278460358249	0.911739812561898	1.00929580109218	4925
194	F	Trachea, bronchus & Lung	Duration BMI >=30	0.962828324742388	0.921666505079176	1.00582843991558	4925
195	F	Trachea, bronchus & Lung	Age of onset BMI >=25	0.998163946844308	0.941269028171689	1.05849787357295	4925
196	F	Trachea, bronchus & Lung	Age of onset BMI >=30	0.987285612252499	0.902722503291378	1.07977022463366	4925
197	F	Trachea, bronchus & Lung	Cum. exposure BMI >=25	0.955366280916573	0.918009788984143	0.994242917303065	4925
198	F	Trachea, bronchus & Lung	Cum. exposure BMI >=30	0.957461048049544	0.926175805418415	0.989803073205937	4925
199	F	Head and Neck	Duration BMI >=25	1.0269042700834	0.974456771544112	1.08217461329201	2065
200	F	Head and Neck	Duration BMI >=30	1.047252725597	0.994060099966972	1.10329171375732	2065
201	F	Head and Neck	Age of onset BMI >=25	1.04971069070468	0.978316469748674	1.12631501998813	2065
202	F	Head and Neck	Age of onset BMI >=30	1.03217209553316	0.934608669671705	1.13992012846569	2065
203	F	Head and Neck	Cum. exposure BMI >=25	1.03579008476705	0.991188273149964	1.08239890317933	2065
204	F	Head and Neck	Cum. exposure BMI >=30	1.02269735618249	0.980233375273974	1.06700088848772	2065
205	F	Kidney	Duration BMI >=25	1.12932823306511	1.07907671688754	1.18191991175255	2558
206	F	Kidney	Duration BMI >=30	1.11699098957637	1.07834882125268	1.15701788345762	2558
207	F	Kidney	Age of onset BMI >=25	1.0789435153971	1.02472297898221	1.13603298969023	2558
208	F	Kidney	Age of onset BMI >=30	1.10790840660101	1.00809124484406	1.21760906435315	2558
209	F	Kidney	Cum. exposure BMI >=25	1.13120690703246	1.09328145863147	1.17044797240022	2558
210	F	Kidney	Cum. exposure BMI >=30	1.10165428137581	1.06876821856475	1.13555225033119	2558
211	F	Malignant melanoma of skin	Duration BMI >=25	1.00538291637962	0.970781099393407	1.04121805541908	3623
212	F	Malignant melanoma of skin	Duration BMI >=30	1.0117221385657	0.977182503752515	1.04748261633139	3623
213	F	Malignant melanoma of skin	Age of onset BMI >=25	1.00613520235393	0.953752772270437	1.06139460334774	3623
214	F	Malignant melanoma of skin	Age of onset BMI >=30	0.99957877421782	0.936214562621318	1.06723155754942	3623
215	F	Malignant melanoma of skin	Cum. exposure BMI >=25	1.00652272975618	0.974224222078332	1.03989203158446	3623
216	F	Malignant melanoma of skin	Cum. exposure BMI >=30	1.0059427883482	0.973692609818705	1.03926114178701	3623
217	F	Bone and articular cartilage	Duration BMI >=25	1.05642986898657	0.945637780444965	1.18020249525334	398
218	F	Bone and articular cartilage	Duration BMI >=30	1.05846591312629	0.922666920077266	1.21425193086628	398
219	F	Bone and articular cartilage	Age of onset BMI >=25	1.02271965616046	0.816638485888675	1.28080602760076	398
220	F	Bone and articular cartilage	Age of onset BMI >=30	1.00271644031373	0.815818442389819	1.23243139335041	398
221	F	Bone and articular cartilage	Cum. exposure BMI >=25	1.05922899092166	0.939785779328429	1.19385298212394	398
222	F	Bone and articular cartilage	Cum. exposure BMI >=30	1.03763637407712	0.927730427685448	1.16056260814265	398
223	F	Stomach	Duration BMI >=25	0.973714631005696	0.920227260435986	1.03031090622697	2643
224	F	Stomach	Duration BMI >=30	1.01168331550541	0.968830992463926	1.05643103785219	2643
225	F	Stomach	Age of onset BMI >=25	1.02925949219171	0.956976378166873	1.10700235286477	2643
226	F	Stomach	Age of onset BMI >=30	1.08481671539818	1.00309562878493	1.17319552815998	2643
227	F	Stomach	Cum. exposure BMI >=25	0.998609983693944	0.959660096464755	1.03914073660751	2643
228	F	Stomach	Cum. exposure BMI >=30	1.00489169981051	0.967105105064462	1.04415468707588	2643
229	F	Thyroid	Duration BMI >=25	1.10795031461601	1.05311805781989	1.1656374995591	1778
230	F	Thyroid	Duration BMI >=30	1.07759885268785	1.01480601592169	1.14427710231843	1778
231	F	Thyroid	Age of onset BMI >=25	1.06665272629371	0.993582982854676	1.1450961400737	1778
232	F	Thyroid	Age of onset BMI >=30	1.07906825837593	0.937998095091395	1.24135465980985	1778
233	F	Thyroid	Cum. exposure BMI >=25	1.08679439838063	1.03831990579388	1.13753194729369	1778
234	F	Thyroid	Cum. exposure BMI >=30	1.06152705174952	1.01780494012712	1.10712734549636	1778
235	F	Esophagus	Duration BMI >=25	0.855984827640864	0.759836921330666	0.964299054944842	379
236	F	Esophagus	Duration BMI >=30	0.976237027619484	0.845271054186915	1.12749481882125	379
237	F	Esophagus	Age of onset BMI >=25	0.989080545288043	0.857353079863144	1.14104719285951	379
238	F	Esophagus	Age of onset BMI >=30	1.12094216625898	0.884828817110297	1.42006150319667	379
239	F	Esophagus	Cum. exposure BMI >=25	0.985004870882924	0.866096940894772	1.12023787390442	379
240	F	Esophagus	Cum. exposure BMI >=30	1.06196171614547	0.958589707121964	1.17648111405721	379
241	F	Bladder	Duration BMI >=25	1.00761251854417	0.96904369453019	1.04771641697659	3508
242	F	Bladder	Duration BMI >=30	1.00843138083558	0.97548380868804	1.04249177771763	3508
243	F	Bladder	Age of onset BMI >=25	0.999646519961081	0.928747059569285	1.07595836193951	3508
244	F	Bladder	Age of onset BMI >=30	1.01369647127552	0.955921946189144	1.07496280420486	3508
245	F	Bladder	Cum. exposure BMI >=25	1.00546781061809	0.971084787180771	1.04106822754802	3508
246	F	Bladder	Cum. exposure BMI >=30	1.00075458926028	0.964603643935067	1.03826038209837	3508
247	F	Hodgkin lymphoma	Duration BMI >=25	1.07145629844629	0.904894594265528	1.26867660250753	215
248	F	Hodgkin lymphoma	Duration BMI >=30	1.07183054348371	0.89563522052615	1.28268818333172	215
249	F	Hodgkin lymphoma	Age of onset BMI >=25	1.02424346827821	0.839468672918721	1.24968889984076	215
250	F	Hodgkin lymphoma	Age of onset BMI >=30	1.04866735938315	0.747445002581412	1.47128314034831	215
251	F	Hodgkin lymphoma	Cum. exposure BMI >=25	1.07300198062916	0.916602092309222	1.2560883944019	215
252	F	Hodgkin lymphoma	Cum. exposure BMI >=30	1.04583479813309	0.914533119314305	1.19598776893523	215
253	F	Larynx	Duration BMI >=25	0.963281305438733	0.814937164108531	1.13862873639197	312
254	F	Larynx	Duration BMI >=30	0.953255304776709	0.834829065488342	1.08848111984863	312
255	F	Larynx	Age of onset BMI >=25	0.965755212583653	0.827179892275776	1.12754569996432	312
256	F	Larynx	Age of onset BMI >=30	0.871577084256285	0.634107782266728	1.19797711847219	312
257	F	Larynx	Cum. exposure BMI >=25	0.924817705113473	0.802871761743118	1.06528567630082	312
258	F	Larynx	Cum. exposure BMI >=30	0.883454967597469	0.754611105309603	1.03429789766005	312
259	F	Multiple myeloma	Duration BMI >=25	1.09592798356812	1.03527843071181	1.16013055960404	1760
260	F	Multiple myeloma	Duration BMI >=30	1.08140908543601	1.02259350475537	1.14360750838458	1760
261	F	Multiple myeloma	Age of onset BMI >=25	1.08830602017258	1.01597218459798	1.16578978391278	1760
262	F	Multiple myeloma	Age of onset BMI >=30	1.09488275630308	0.99756454864171	1.20169491957395	1760
263	F	Multiple myeloma	Cum. exposure BMI >=25	1.08733298264386	1.04053818550472	1.13623222253177	1760
264	F	Multiple myeloma	Cum. exposure BMI >=30	1.06235795914116	1.01904746505301	1.10750919074398	1760
265	F	Gallbladder & biliary tract	Duration BMI >=25	1.1484153832856	1.05615185904521	1.24873888283385	966
266	F	Gallbladder & biliary tract	Duration BMI >=30	1.13658932707228	1.06111290649528	1.21743434700213	966
267	F	Gallbladder & biliary tract	Age of onset BMI >=25	1.15946046702632	1.01736951130454	1.32139656207417	966
268	F	Gallbladder & biliary tract	Age of onset BMI >=30	1.14303229084853	0.995376687674693	1.3125913376318	966
269	F	Gallbladder & biliary tract	Cum. exposure BMI >=25	1.14217494809893	1.07120302361823	1.2178490755733	966
270	F	Gallbladder & biliary tract	Cum. exposure BMI >=30	1.09641423480316	1.03796458631383	1.15815528788719	966
271	F	Ovary	Duration BMI >=25	1.04306491186825	0.989832106589478	1.09916055776311	3088
272	F	Ovary	Duration BMI >=30	1.04788198338923	1.00413732510548	1.0935323522571	3088
273	F	Ovary	Age of onset BMI >=25	1.05135904170888	0.987857647292278	1.11894242820593	3088
274	F	Ovary	Age of onset BMI >=30	1.05158620027741	0.944809951336669	1.17042960338151	3088
275	F	Ovary	Cum. exposure BMI >=25	1.05242552306034	1.01354273957052	1.09279997610969	3088
276	F	Ovary	Cum. exposure BMI >=30	1.04318468414352	1.0101946141199	1.07725211560319	3088
277	F	Cervix Uteri	Duration BMI >=25	1.04792992147916	0.957873575951167	1.14645308932428	1690
278	F	Cervix Uteri	Duration BMI >=30	1.05002606614344	0.980823183967186	1.12411162134351	1690
279	F	Cervix Uteri	Age of onset BMI >=25	1.07283870819643	0.989291684422934	1.1634413913789	1690
280	F	Cervix Uteri	Age of onset BMI >=30	1.06264551854177	0.971239843088005	1.16265359798938	1690
281	F	Cervix Uteri	Cum. exposure BMI >=25	1.0522761221402	0.980178092660606	1.12967739793162	1690
282	F	Cervix Uteri	Cum. exposure BMI >=30	1.03954484908129	0.988590481706045	1.09312552897185	1690
283	F	Corpus Uteri	Duration BMI >=25	1.46319571526484	1.4185912874038	1.50920262952381	5506
284	F	Corpus Uteri	Duration BMI >=30	1.41933583085418	1.37641677152639	1.46359318080128	5506
285	F	Corpus Uteri	Age of onset BMI >=25	1.35065399936266	1.29033370860763	1.41379413234339	5506
286	F	Corpus Uteri	Age of onset BMI >=30	1.40431458489085	1.32368871681982	1.48985137387524	5506
287	F	Corpus Uteri	Cum. exposure BMI >=25	1.42131061136064	1.39131841783677	1.45194933673576	5506
288	F	Corpus Uteri	Cum. exposure BMI >=30	1.28521991024754	1.26547728271372	1.30527054121001	5506
289	F	Testis	Duration BMI >=25				0
290	F	Testis	Duration BMI >=30				0
291	F	Testis	Age of onset BMI >=25				0
292	F	Testis	Age of onset BMI >=30				0
293	F	Testis	Cum. exposure BMI >=25				0
294	F	Testis	Cum. exposure BMI >=30				0
295	F	Prostate	Duration BMI >=25				0
296	F	Prostate	Duration BMI >=30				0
297	F	Prostate	Age of onset BMI >=25				0
298	F	Prostate	Age of onset BMI >=30				0
299	F	Prostate	Cum. exposure BMI >=25				0
300	F	Prostate	Cum. exposure BMI >=30				0
301	F	Breast premenopausal	Duration BMI >=25	0.981414137515697	0.936429034295896	1.02856027957302	2997
302	F	Breast premenopausal	Duration BMI >=30	0.967124713660752	0.918058908753853	1.01881284834214	2997
303	F	Breast premenopausal	Age of onset BMI >=25	0.999060777950286	0.927342527156204	1.07632553108449	2997
304	F	Breast premenopausal	Age of onset BMI >=30	0.997682167967109	0.914173359150771	1.08881942173879	2997
305	F	Breast premenopausal	Cum. exposure BMI >=25	0.957635222106659	0.914060698905731	1.00328700240272	2997
306	F	Breast premenopausal	Cum. exposure BMI >=30	0.947632170020867	0.89889204864081	0.999015099773448	2997
307	F	Breast postmenopausal	Duration BMI >=25	1.08415055712104	1.06973702200203	1.09875829884444	28178
308	F	Breast postmenopausal	Duration BMI >=30	1.05974243008469	1.04316096155537	1.07658746781254	28178
309	F	Breast postmenopausal	Age of onset BMI >=25	1.05408410115181	1.03490595356986	1.07361764464524	28178
310	F	Breast postmenopausal	Age of onset BMI >=30	1.0432522128562	1.01882053849419	1.06826976735075	28178
311	F	Breast postmenopausal	Cum. exposure BMI >=25	1.06620753010889	1.05129598921241	1.08133057571403	28178
312	F	Breast postmenopausal	Cum. exposure BMI >=30	1.04218067823145	1.02883295882627	1.05570156628544	28178

## Sheet: Figure S5
	cancer	expo	HR1	low	up	N
1	Non-Hodgkin Lymph.	Cumulative overweight	1.03822312400825	1.00937672087714	1.06789391208543	6991
2	Non-Hodgkin Lymph.	Cumulative obesity	1.02313322957846	0.992341145250779	1.05488078417136	6991
3	Non-Hodgkin Lymph.	BMI at index	1.02320946743903	0.994799475779438	1.05243080615473	6991
4	Colorectal	Cumulative overweight	1.05301124155068	1.04057877165131	1.06559225023635	37812
5	Colorectal	Cumulative obesity	1.03468698621646	1.02283477399253	1.04667653727378	37812
6	Colorectal	BMI at index	1.04457372410407	1.03295362740792	1.05632453978281	37812
7	Leukemia	Cumulative overweight	1.07637092365835	1.05013600770104	1.10326125073406	6994
8	Leukemia	Cumulative obesity	1.06269498676683	1.03898928532715	1.08694156027198	6994
9	Leukemia	BMI at index	1.07641390309512	1.04642348127275	1.10726384825311	6994
10	Liver	Cumulative overweight	1.05516485168218	1.02186579412466	1.08954900988657	6687
11	Liver	Cumulative obesity	1.05149751376009	1.01999625892168	1.08397164379065	6687
12	Liver	BMI at index	1.03310019016105	1.00382338706324	1.06323085979621	6687
13	Brain and CNS	Cumulative overweight	1.06230963483561	1.02408815897483	1.1019576296969	3875
14	Brain and CNS	Cumulative obesity	1.03882609707968	1.00414888550113	1.0747008492025	3875
15	Brain and CNS	BMI at index	1.04869779243245	1.00768106147978	1.09138407169991	3875
16	Pancreas	Cumulative overweight	1.00514844891305	0.974239626809136	1.03703788734335	6592
17	Pancreas	Cumulative obesity	1.00425059107702	0.976583003893441	1.03270202907257	6592
18	Pancreas	BMI at index	0.98074851843071	0.954199031688772	1.00803671399843	6592
19	Trachea, bronchus & Lung	Cumulative overweight	0.936368008642843	0.916251972071734	0.956925686748883	23159
20	Trachea, bronchus & Lung	Cumulative obesity	0.957836230534865	0.934950375872129	0.981282288559363	23159
21	Trachea, bronchus & Lung	BMI at index	0.860299661430434	0.8456646628233	0.875187932042001	23159
22	Head and Neck	Cumulative overweight	0.980457497198593	0.952085565462791	1.00967490600035	5912
23	Head and Neck	Cumulative obesity	0.996435325934408	0.966191969992738	1.02762534734942	5912
24	Head and Neck	BMI at index	0.907724138316452	0.881072014398381	0.935182479771497	5912
25	Kidney	Cumulative overweight	1.12457628729725	1.09597008002157	1.15392915281627	7065
26	Kidney	Cumulative obesity	1.09171189015195	1.06860168436475	1.11532189078257	7065
27	Kidney	BMI at index	1.15485888716735	1.12342893431852	1.18716814969559	7065
28	Malignant melanoma of skin	Cumulative overweight	1.01608823038012	0.989347767165985	1.04355144488216	6901
29	Malignant melanoma of skin	Cumulative obesity	1.00442249802292	0.979348354167542	1.03013861231447	6901
30	Malignant melanoma of skin	BMI at index	1.01222318222677	0.982257592588477	1.04310292775365	6901
31	Bone and articular cartilage	Cumulative overweight	1.03281461588536	0.949929935247495	1.12293127230326	777
32	Bone and articular cartilage	Cumulative obesity	1.01246861096733	0.929350644315574	1.1030203663861	777
33	Bone and articular cartilage	BMI at index	0.992952980386678	0.9149441808251	1.07761286636049	777
34	Stomach	Cumulative overweight	0.973475701326854	0.946702785768027	1.00100575948449	6390
35	Stomach	Cumulative obesity	0.988510153095183	0.961701418835899	1.01606621726218	6390
36	Stomach	BMI at index	0.913236925942774	0.879723392288787	0.948027175605251	6390
37	Thyroid	Cumulative overweight	1.08372958938359	1.04459823165138	1.12432683429765	2359
38	Thyroid	Cumulative obesity	1.05425246259378	1.02028352037962	1.08935235420788	2359
39	Thyroid	BMI at index	1.08226830662587	1.03697370921222	1.12954135396226	2359
40	Esophagus	Cumulative overweight	0.948243617486234	0.885123858389181	1.01586455904573	2146
41	Esophagus	Cumulative obesity	1.01677038794075	0.959543639758673	1.07741011347144	2146
42	Esophagus	BMI at index	0.826825044593556	0.780781171146595	0.875584196482602	2146
43	Bladder	Cumulative overweight	1.01540422818263	0.998078183086403	1.03303104314214	21280
44	Bladder	Cumulative obesity	0.99789335547646	0.980271784993745	1.01583169499306	21280
45	Bladder	BMI at index	1.00138522791814	0.984332003642884	1.01873389362688	21280
46	Hodgkin lymphoma	Cumulative overweight	1.06709593493947	0.975551609280584	1.16723064523882	536
47	Hodgkin lymphoma	Cumulative obesity	1.05091483897903	0.962371856104874	1.14760421533563	536
48	Hodgkin lymphoma	BMI at index	1.03922187271375	0.945342438086877	1.14242422345101	536
49	Larynx	Cumulative overweight	0.919819448264151	0.881826463061993	0.959449339348628	3545
50	Larynx	Cumulative obesity	0.950423225830422	0.903490092707928	0.999794370174591	3545
51	Larynx	BMI at index	0.81943766894761	0.786159013623776	0.854125032790931	3545
52	Multiple myeloma	Cumulative overweight	1.07961039257266	1.04417066514606	1.11625296386569	3490
53	Multiple myeloma	Cumulative obesity	1.05553589497071	1.02322205691587	1.08887021936356	3490
54	Multiple myeloma	BMI at index	1.07431979109105	1.03302672232089	1.11726346336605	3490
55	Gallbladder & biliary tract	Cumulative overweight	1.10653991695386	1.05551129949282	1.16003550923672	1838
56	Gallbladder & biliary tract	Cumulative obesity	1.06763681976963	1.02209189368078	1.11521125054907	1838
57	Gallbladder & biliary tract	BMI at index	1.11542775865658	1.05201062902206	1.18266778914413	1838
58	Non-Hodgkin Lymph.	Duration overweight	0.990096008889185	0.852043533847277	1.150516455881	6991
59	Non-Hodgkin Lymph.	Duration obesity	0.970885245635202	0.784972995446862	1.20082877456889	6991
60	Non-Hodgkin Lymph.	Age onset overweight	1.05340437134221	0.911712176489259	1.21711741729265	6991
61	Non-Hodgkin Lymph.	Age onset obesity	1.06827942482626	0.907653702613402	1.25733077077879	6991
62	Colorectal	Duration overweight	1.0155133260902	0.964032731415549	1.06974305110212	37812
63	Colorectal	Duration obesity	0.952500903181737	0.885790109644423	1.02423583271461	37812
64	Colorectal	Age onset overweight	1.03369165025553	0.986539984529121	1.08309692923193	37812
65	Colorectal	Age onset obesity	1.10168986310334	1.01063800939485	1.20094489142696	37812
66	Leukemia	Duration overweight	1.01571950066206	0.913477569039248	1.12940496733846	6994
67	Leukemia	Duration obesity	1.06352247418974	0.865856214663556	1.306313951383	6994
68	Leukemia	Age onset overweight	1.03064610474308	0.914878535557808	1.16106275525902	6994
69	Leukemia	Age onset obesity	1.01504911443448	0.804151564328387	1.2812568555714	6994
70	Liver	Duration overweight	0.966299683619241	0.867409837245668	1.07646355675142	6687
71	Liver	Duration obesity	0.970251430845426	0.825151442759575	1.14086674309056	6687
72	Liver	Age onset overweight	1.08404206691722	0.949902318117702	1.23712426049743	6687
73	Liver	Age onset obesity	1.1340997687236	0.966970683164125	1.33011507775012	6687
74	Brain and CNS	Duration overweight	1.03727851584118	0.874566661162207	1.23026267431216	3875
75	Brain and CNS	Duration obesity	1.02696744004561	0.792307852846115	1.33112668153585	3875
76	Brain and CNS	Age onset overweight	1.02726161972401	0.866553049259777	1.21777476434874	3875
77	Brain and CNS	Age onset obesity	1.00638029374024	0.749992924542647	1.35041446723821	3875
78	Pancreas	Duration overweight	0.943081996287064	0.771695011413964	1.15253259197718	6592
79	Pancreas	Duration obesity	0.902940817584431	0.76766215164747	1.06205850882492	6592
80	Pancreas	Age onset overweight	1.09233844942341	0.890542411362031	1.3398612720351	6592
81	Pancreas	Age onset obesity	1.18073715818127	1.0084477345386	1.38246156837058	6592
82	Trachea, bronchus & Lung	Duration overweight	0.952716199961476	0.880029415464081	1.03140661177829	23159
83	Trachea, bronchus & Lung	Duration obesity	0.944677759929107	0.802403222077417	1.11217907100898	23159
84	Trachea, bronchus & Lung	Age onset overweight	1.02268073745133	0.938510424032717	1.11439986597053	23159
85	Trachea, bronchus & Lung	Age onset obesity	1.06741077552972	0.915552051859027	1.24445765962021	23159
86	Head and Neck	Duration overweight	1.00623959952764	0.854184797323395	1.18536192031314	5912
87	Head and Neck	Duration obesity	0.935488247640908	0.73736312998653	1.18684841414602	5912
88	Head and Neck	Age onset overweight	0.990852812844545	0.843106066636154	1.16449084590165	5912
89	Head and Neck	Age onset obesity	1.09268051639641	0.822246635269934	1.45205910209698	5912
90	Kidney	Duration overweight	1.06575901138374	0.95759497595807	1.18614059060747	7065
91	Kidney	Duration obesity	1.03115061416339	0.837124885604368	1.27014691281327	7065
92	Kidney	Age onset overweight	1.01581683717625	0.917567060487429	1.12458684615661	7065
93	Kidney	Age onset obesity	1.06880348193557	0.862191402370291	1.32492724916664	7065
94	Malignant melanoma of skin	Duration overweight	0.989954845236185	0.868242511158512	1.12872910852862	6901
95	Malignant melanoma of skin	Duration obesity	1.04702089631202	0.850624965671543	1.28876155950651	6901
96	Malignant melanoma of skin	Age onset overweight	1.02282605242367	0.897462313129713	1.16570146535543	6901
97	Malignant melanoma of skin	Age onset obesity	0.940294975420489	0.780715781039504	1.1324923387917	6901
98	Bone and articular cartilage	Duration overweight	0.944211984019822	0.636264905979558	1.40120296182938	777
99	Bone and articular cartilage	Duration obesity	0.821750516810193	0.369671706299566	1.82668540862201	777
100	Bone and articular cartilage	Age onset overweight	1.07622171125592	0.730699767452415	1.58512869905088	777
101	Bone and articular cartilage	Age onset obesity	1.23881284695765	0.576255978856475	2.66315201246625	777
102	Stomach	Duration overweight	0.904817988076575	0.779780063640751	1.04990577435962	6390
103	Stomach	Duration obesity	0.903670433686023	0.633357279277625	1.28935164943502	6390
104	Stomach	Age onset overweight	1.12501040144618	1.01410938264719	1.2480393387726	6390
105	Stomach	Age onset obesity	1.17395893992378	0.847009821046369	1.62711170329101	6390
106	Thyroid	Duration overweight	1.04703738051858	0.88346048595582	1.24090131209108	2359
107	Thyroid	Duration obesity	1.07111422433443	0.810528875740225	1.41547786378836	2359
108	Thyroid	Age onset overweight	1.02539339721415	0.853943632634456	1.23126583403011	2359
109	Thyroid	Age onset obesity	1.00051029934299	0.754187991190465	1.32728294640612	2359
110	Esophagus	Duration overweight	0.989442286465494	0.839139244296251	1.16666696844468	2146
111	Esophagus	Duration obesity	0.939144413638041	0.670234797367511	1.31594514807609	2146
112	Esophagus	Age onset overweight	1.01968022559528	0.859040341985198	1.21035964395716	2146
113	Esophagus	Age onset obesity	1.18161761441065	0.831928674812821	1.67829313853096	2146
114	Bladder	Duration overweight	1.01329549715676	0.953057221342192	1.07734115178537	21280
115	Bladder	Duration obesity	0.990673527895329	0.843675122513846	1.16328431724792	21280
116	Bladder	Age onset overweight	1.00066747188658	0.936205042899007	1.06956846353998	21280
117	Bladder	Age onset obesity	1.00695684170456	0.854007369561911	1.18729898264902	21280
118	Hodgkin lymphoma	Duration overweight	1.25774195532308	0.532656798982307	2.96985756908073	536
119	Hodgkin lymphoma	Duration obesity	0.905208214843989	0.516360895222752	1.58687832444702	536
120	Hodgkin lymphoma	Age onset overweight	0.840091157210631	0.360392810442906	1.95828865608101	536
121	Hodgkin lymphoma	Age onset obesity	1.23362949754988	0.625444710052497	2.43321545896109	536
122	Larynx	Duration overweight	1.00596963203726	0.889182124506481	1.13809631648055	3545
123	Larynx	Duration obesity	0.936450332170515	0.62294327121331	1.40773528689739	3545
124	Larynx	Age onset overweight	0.942117841238126	0.830068594929792	1.06929238402793	3545
125	Larynx	Age onset obesity	1.08308078471088	0.676268818377903	1.73461196839393	3545
126	Multiple myeloma	Duration overweight	1.0619477891212	0.908306453957984	1.24157777576639	3490
127	Multiple myeloma	Duration obesity	0.97012503897052	0.69990854512385	1.34466509631057	3490
128	Multiple myeloma	Age onset overweight	1.01302477447263	0.853781139611391	1.20196985630583	3490
129	Multiple myeloma	Age onset obesity	1.12253085624618	0.848882216426733	1.48439382854422	3490
130	Gallbladder & biliary tract	Duration overweight	1.02803662166428	0.79956654491786	1.32179029025218	1838
131	Gallbladder & biliary tract	Duration obesity	0.996014738518629	0.624216811997619	1.58926408305407	1838
132	Gallbladder & biliary tract	Age onset overweight	1.10643084119611	0.827486627825094	1.47940663351564	1838
133	Gallbladder & biliary tract	Age onset obesity	1.13037779824322	0.741940363254684	1.72217880309953	1838
134	Ovary	Cumulative overweight	1.05242552306034	1.01354273345391	1.09279998270463	3088
135	Ovary	Cumulative obesity	1.04318468414353	1.01019460979737	1.07725212021267	3088
136	Ovary	BMI at index	1.030182816539	0.980273277420533	1.08263344511935	3088
137	Cervix Uteri	Cumulative overweight	1.05227612214809	0.980178027870039	1.12967747262116	1690
138	Cervix Uteri	Cumulative obesity	1.0395448490847	0.988590454610314	1.09312555893988	1690
139	Cervix Uteri	BMI at index	1.00751445461861	0.945921408447601	1.07311809120733	1690
140	Corpus Uteri	Cumulative overweight	1.42131061135895	1.3913184161784	1.45194933846295	5506
141	Corpus Uteri	Cumulative obesity	1.28521991024753	1.26547728168347	1.30527054227263	5506
142	Corpus Uteri	BMI at index	1.54614871367475	1.50826169644796	1.58498743979777	5506
143	Ovary	Duration overweight	0.985776093334246	0.788186366315523	1.23289941023963	3088
144	Ovary	Duration obesity	1.04498451511531	0.727611197800295	1.50079141185852	3088
145	Ovary	Age onset overweight	1.06563024333222	0.88095864834323	1.28901375523117	3088
146	Ovary	Age onset obesity	1.00791064868193	0.70456491350257	1.44185987161384	3088
147	Cervix Uteri	Duration overweight	0.971633635558165	0.713190877950899	1.32372966471533	1690
148	Cervix Uteri	Duration obesity	0.940191120122193	0.607511939697254	1.45504850949453	1690
149	Cervix Uteri	Age onset overweight	1.10235063221937	0.83893246569535	1.44848002198513	1690
150	Cervix Uteri	Age onset obesity	1.12729030399018	0.720783613893844	1.76305815639342	1690
151	Corpus Uteri	Duration overweight	1.30935117285853	1.09606107214001	1.5641468686765	5506
152	Corpus Uteri	Duration obesity	1.28442304448166	1.03756388922038	1.59001539503765	5506
153	Corpus Uteri	Age onset overweight	1.04311935917338	0.873620726815453	1.24550387151259	5506
154	Corpus Uteri	Age onset obesity	1.09993900590156	0.864940114213481	1.39878564633794	5506
155	Testis	Cumulative overweight	1.04440873103787	0.921675259111635	1.18348581746623	363
156	Testis	Cumulative obesity	1.02874317906885	0.921165651132576	1.14888405487058	363
157	Testis	BMI at index	1.05332779765611	0.923227641990707	1.20176151455206	363
158	Prostate	Cumulative overweight	1.00525660798089	0.990199821631651	1.02054234490174	29225
159	Prostate	Cumulative obesity	0.989690207495242	0.972722598122365	1.00695379001441	29225
160	Prostate	BMI at index	1.00582740378328	0.990694333473017	1.02119163501702	29225
161	Testis	Duration overweight	0.913703746153626	0.604531928682667	1.38099328773982	363
162	Testis	Duration obesity	0.918395940485445	0.347523917287385	2.42703037558895	363
163	Testis	Age onset overweight	1.15644829874034	0.736559337189215	1.81570255122008	363
164	Testis	Age onset obesity	1.18301736284889	0.550941541685377	2.54025150566911	363
165	Prostate	Duration overweight	1.02997865033142	0.946607963165572	1.12069205142845	29225
166	Prostate	Duration obesity	1.03802152008941	0.96269052859882	1.11924719747373	29225
167	Prostate	Age onset overweight	0.962287975106846	0.878501898217599	1.05406504973296	29225
168	Prostate	Age onset obesity	0.936310851244707	0.867501460050778	1.01057813794028	29225
169	Breast premenopausal	Cumulative overweight	0.957184363737329	0.91358361935029	1.00286595203492	2997
170	Breast premenopausal	Cumulative obesity	0.947297436562645	0.898459328833507	0.998790267427287	2997
171	Breast premenopausal	BMI at index	0.951866165377782	0.914254872286462	0.991024739660465	2997
172	Breast premenopausal	Duration overweight	0.838027409771674	0.702428971481133	0.999802069734939	2997
173	Breast premenopausal	Duration obesity	0.808306682521673	0.599447527902825	1.08993642078228	2997
174	Breast premenopausal	Age onset overweight	1.17929901181903	1.01553588864136	1.3694702224044	2997
175	Breast premenopausal	Age onset obesity	1.22185822543016	0.93200097776087	1.60186261460597	2997
176	Breast postmenopausal	Cumulative overweight	1.07601798651752	1.0597124427119	1.09257441985513	28178
177	Breast postmenopausal	Cumulative obesity	1.05089697174896	1.03606534771057	1.06594091547558	28178
178	Breast postmenopausal	BMI at index	1.07731633488307	1.06173313830847	1.09312824807837	28178
179	Breast postmenopausal	Duration overweight	1.02534533451251	0.947472765441405	1.1096182321576	28178
180	Breast postmenopausal	Duration obesity	0.999963067490116	0.912120707393308	1.09626514148754	28178
181	Breast postmenopausal	Age onset overweight	1.0299068931735	0.950684384323689	1.11573117860863	28178
182	Breast postmenopausal	Age onset obesity	1.04693280450326	0.958464896009205	1.14356644850405	28178

## Sheet: Figure S7
	cancer	expo	HR1	low	up	N
1	Non-Hodgkin Lymph.	Duration overweight	1.04653516151324	1.00504349554214	1.08973974672883	4576
2	Non-Hodgkin Lymph.	Duration obesity	1.03763841277539	0.996656027765723	1.08030598889843	4576
3	Non-Hodgkin Lymph.	Age onset overweight	1.04556697376548	1.00337823551223	1.08952960901232	4576
4	Non-Hodgkin Lymph.	Age onset obesity	1.03451548346095	0.930891134834972	1.1496750215697	4576
5	Non-Hodgkin Lymph.	Cumulative overweight	1.03810827317955	1.00057494995639	1.07704953725935	4576
6	Non-Hodgkin Lymph.	Cumulative obesity	1.02346857561462	0.983639532670854	1.0649103563644	4576
7	Colorectal	Duration overweight	1.06721011460418	1.05109080115474	1.0835766305463	24098
8	Colorectal	Duration obesity	1.04889515278766	1.03295325143765	1.06508309065317	24098
9	Colorectal	Age onset overweight	1.0549247305134	1.03297426076671	1.07734164278474	24098
10	Colorectal	Age onset obesity	1.05086372177272	1.00983745589263	1.09355674548818	24098
11	Colorectal	Cumulative overweight	1.05828735532064	1.04213929477304	1.07468563180458	24098
12	Colorectal	Cumulative obesity	1.03718340256035	1.02082359191564	1.05380539700101	24098
13	Leukemia	Duration overweight	1.06168311996061	1.0213864192632	1.10356964411412	4839
14	Leukemia	Duration obesity	1.05398268431515	1.02313522806995	1.08576018922909	4839
15	Leukemia	Age onset overweight	1.04123326152055	0.992972856062321	1.09183921622594	4839
16	Leukemia	Age onset obesity	1.05251539925355	0.958288531369547	1.15600743346333	4839
17	Leukemia	Cumulative overweight	1.06761386333678	1.03743506113479	1.09867056155026	4839
18	Leukemia	Cumulative obesity	1.05662049527117	1.02921450661697	1.084756252316	4839
19	Liver	Duration overweight	1.04243091666289	0.995961803314862	1.09106816385718	3534
20	Liver	Duration obesity	1.04562618896089	0.993121026514597	1.1009072387461	3534
21	Liver	Age onset overweight	1.03946561143782	0.968454803932183	1.11568320274187	3534
22	Liver	Age onset obesity	1.09014682674679	1.00378316683425	1.18394105732433	3534
23	Liver	Cumulative overweight	1.0521931757706	1.00515915071706	1.1014280458457	3534
24	Liver	Cumulative obesity	1.04691081569527	1.00726127612466	1.08812110819604	3534
25	Brain and CNS	Duration overweight	1.06938232695112	1.01689119717165	1.12458300787352	2527
26	Brain and CNS	Duration obesity	1.04951781812708	1.00076554536376	1.10064505684581	2527
27	Brain and CNS	Age onset overweight	1.06883996061854	1.00970719128886	1.13143579769574	2527
28	Brain and CNS	Age onset obesity	1.03191658976654	0.949424974380209	1.12157556096577	2527
29	Brain and CNS	Cumulative overweight	1.06243032369938	1.01849307279529	1.1082630043011	2527
30	Brain and CNS	Cumulative obesity	1.04281816790075	1.00271686631734	1.08452322667893	2527
31	Pancreas	Duration overweight	1.00128772070299	0.964955818780354	1.03898756825757	4182
32	Pancreas	Duration obesity	1.00882524905163	0.975421889759164	1.0433725076391	4182
33	Pancreas	Age onset overweight	1.02709878989503	0.984302774757604	1.07175551187857	4182
34	Pancreas	Age onset obesity	1.06976234292603	1.00587157202781	1.13771131640149	4182
35	Pancreas	Cumulative overweight	1.00499430752825	0.970494527565267	1.04072050843817	4182
36	Pancreas	Cumulative obesity	1.00528282123875	0.97188375712004	1.03982965377713	4182
37	Trachea, bronchus & Lung	Duration overweight	1.01767412363915	0.985632519475388	1.05075735779899	6852
38	Trachea, bronchus & Lung	Duration obesity	1.0168065592107	0.984370100059745	1.05031184794331	6852
39	Trachea, bronchus & Lung	Age onset overweight	1.03232989582516	0.999212547032749	1.06654486773519	6852
40	Trachea, bronchus & Lung	Age onset obesity	1.03282162877392	0.983890654224645	1.08418604474279	6852
41	Trachea, bronchus & Lung	Cumulative overweight	1.00957637075788	0.979370155310161	1.04071422114131	6852
42	Trachea, bronchus & Lung	Cumulative obesity	0.992042917287173	0.961510605056733	1.02354476857962	6852
43	Head and Neck	Duration overweight	1.0734562959031	1.03002954977562	1.11871394317282	2687
44	Head and Neck	Duration obesity	1.06847365585344	1.01496297547522	1.12480551590396	2687
45	Head and Neck	Age onset overweight	1.05048693614017	0.984835140073772	1.12051525996371	2687
46	Head and Neck	Age onset obesity	1.05480112723687	0.958590040354767	1.16066866040921	2687
47	Head and Neck	Cumulative overweight	1.06599087981997	1.02349070970128	1.11025585780942	2687
48	Head and Neck	Cumulative obesity	1.0416600184284	1.00353576603913	1.08123260845487	2687
49	Kidney	Duration overweight	1.12214875875626	1.0802499023205	1.16567271524233	4222
50	Kidney	Duration obesity	1.10188902020086	1.06843130424707	1.13639445794304	4222
51	Kidney	Age onset overweight	1.06846701887175	1.0274324303488	1.11114048641536	4222
52	Kidney	Age onset obesity	1.09303765885202	1.03367062777761	1.15581432959684	4222
53	Kidney	Cumulative overweight	1.11959498967396	1.08548218182385	1.15477984060216	4222
54	Kidney	Cumulative obesity	1.09004093444609	1.06084838427222	1.12003680863712	4222
55	Malignant melanoma of skin	Duration overweight	1.03365460700207	0.996942498068648	1.07171862835266	4807
56	Malignant melanoma of skin	Duration obesity	1.01548532323128	0.983433156030532	1.04858213837375	4807
57	Malignant melanoma of skin	Age onset overweight	1.01395379437895	0.958841855847033	1.0722334354368	4807
58	Malignant melanoma of skin	Age onset obesity	0.989860630720111	0.933396346158724	1.04974062977851	4807
59	Malignant melanoma of skin	Cumulative overweight	1.01659416737108	0.985196094974525	1.04899289228265	4807
60	Malignant melanoma of skin	Cumulative obesity	1.00617744410784	0.977143956746997	1.03607359186024	4807
61	Bone and articular cartilage	Duration overweight	1.08509104240963	0.981026866383717	1.20019401166642	482
62	Bone and articular cartilage	Duration obesity	1.06533810664705	0.949741945288486	1.19500385036652	482
63	Bone and articular cartilage	Age onset overweight	1.05580374483812	0.919748083973477	1.21198572417612	482
64	Bone and articular cartilage	Age onset obesity	0.998007418719258	0.854416429007791	1.16572993449497	482
65	Bone and articular cartilage	Cumulative overweight	1.05771039038299	0.956213204974661	1.16998098761225	482
66	Bone and articular cartilage	Cumulative obesity	1.01626837347484	0.91361312443015	1.13045815488847	482
67	Stomach	Duration overweight	0.973170538716602	0.93736649805922	1.01034216540362	4030
68	Stomach	Duration obesity	1.01382244615605	0.974616787180209	1.05460522109782	4030
69	Stomach	Age onset overweight	1.03971366030143	0.993622578442156	1.08794276506099	4030
70	Stomach	Age onset obesity	1.09442378377351	1.01425630717173	1.18092774974119	4030
71	Stomach	Cumulative overweight	0.999055301713377	0.966465048384247	1.0327445338559	4030
72	Stomach	Cumulative obesity	1.00359781301395	0.970994907500435	1.03729541988966	4030
73	Thyroid	Duration overweight	1.1242524622228	1.06499379490411	1.18680841603198	1623
74	Thyroid	Duration obesity	1.06737563868061	1.01734457923356	1.1198671298835	1623
75	Thyroid	Age onset overweight	1.08427895318653	0.977328482375583	1.20293316886213	1623
76	Thyroid	Age onset obesity	1.04747803059847	0.912520812228875	1.20239473980486	1623
77	Thyroid	Cumulative overweight	1.07383811201773	1.02684753552206	1.12297907034032	1623
78	Thyroid	Cumulative obesity	1.0383818744672	0.99508329861555	1.08356448020196	1623
79	Esophagus	Duration overweight	0.950433908782476	0.872358146407523	1.03549742578038	838
80	Esophagus	Duration obesity	1.01366033150681	0.921817086041968	1.11465417947755	838
81	Esophagus	Age onset overweight	1.04458133966557	0.940083718279158	1.1606946849105	838
82	Esophagus	Age onset obesity	1.13532536653548	0.929746811754731	1.38635989024391	838
83	Esophagus	Cumulative overweight	1.01556430091055	0.929031312273964	1.11015725267589	838
84	Esophagus	Cumulative obesity	1.06069963017591	0.982354225633811	1.14529329247748	838
85	Bladder	Duration overweight	1.06043221576827	1.03457773150393	1.08693281325951	9238
86	Bladder	Duration obesity	1.03999493370929	1.01623260224694	1.06431289426215	9238
87	Bladder	Age onset overweight	1.032369345971	0.990271351348153	1.0762569926411	9238
88	Bladder	Age onset obesity	1.01439412766194	0.972726256626624	1.05784689086481	9238
89	Bladder	Cumulative overweight	1.04648209521088	1.02342104853881	1.07006278321178	9238
90	Bladder	Cumulative obesity	1.01966149736804	0.996063894953185	1.04381814709157	9238
91	Hodgkin lymphoma	Duration overweight	1.06826297028285	0.928079389522944	1.22962085631934	273
92	Hodgkin lymphoma	Duration obesity	1.10149929315306	0.958621849845373	1.26567185278784	273
93	Hodgkin lymphoma	Age onset overweight	1.06187936761363	0.825103778533928	1.36660117272408	273
94	Hodgkin lymphoma	Age onset obesity	1.19092497683416	0.902736761565477	1.57111392914574	273
95	Hodgkin lymphoma	Cumulative overweight	1.09823704866977	0.966874399151837	1.24744704806428	273
96	Hodgkin lymphoma	Cumulative obesity	1.07051718677597	0.957211823974323	1.19723452895153	273
97	Larynx	Duration overweight	0.990462165667638	0.913581100235894	1.0738130433803	839
98	Larynx	Duration obesity	1.03523637661856	0.908460483532456	1.1797038780455	839
99	Larynx	Age onset overweight	1.02914549187971	0.940177993435829	1.12653183849342	839
100	Larynx	Age onset obesity	1.08035830686931	0.745537388287351	1.56554733479263	839
101	Larynx	Cumulative overweight	1.01303012703206	0.906676426387296	1.1318591819616	839
102	Larynx	Cumulative obesity	0.994097570303013	0.851038567128837	1.16120469441986	839
103	Multiple myeloma	Duration overweight	1.0840253391765	1.03871096095636	1.13131658386927	2475
104	Multiple myeloma	Duration obesity	1.08931363563144	1.0443427946417	1.13622098305345	2475
105	Multiple myeloma	Age onset overweight	1.07682367602505	1.00843215164255	1.14985349025159	2475
106	Multiple myeloma	Age onset obesity	1.11523206312592	1.03179181403094	1.20542006411655	2475
107	Multiple myeloma	Cumulative overweight	1.09461983572986	1.05391816304173	1.1368933820394	2475
108	Multiple myeloma	Cumulative obesity	1.06974407226814	1.03172649307629	1.10916254242993	2475
109	Gallbladder & biliary tract	Duration overweight	1.13644243949124	1.05551150713724	1.22357871945861	1266
110	Gallbladder & biliary tract	Duration obesity	1.12192360326136	1.04622571646306	1.20309848223788	1266
111	Gallbladder & biliary tract	Age onset overweight	1.13980502108627	1.03401993290916	1.25641241986348	1266
112	Gallbladder & biliary tract	Age onset obesity	1.14294212941719	1.01283188121677	1.28976657964929	1266
113	Gallbladder & biliary tract	Cumulative overweight	1.13156598047343	1.06289439412805	1.20467430747455	1266
114	Gallbladder & biliary tract	Cumulative obesity	1.0891419503578	1.03546337762521	1.14560322814097	1266
115	Ovary	Duration overweight	1.03961940149091	0.985088937650615	1.09716844707849	2374
116	Ovary	Duration obesity	1.04224927847692	0.991955950212373	1.0950925373784	2374
117	Ovary	Age onset overweight	1.05090375568599	0.990086695912151	1.11545656382895	2374
118	Ovary	Age onset obesity	1.04687467656507	0.938851136589111	1.16732732775383	2374
119	Ovary	Cumulative overweight	1.04770010896041	1.00320527298976	1.09416840986525	2374
120	Ovary	Cumulative obesity	1.04137423412538	1.00312689323516	1.08107987415506	2374
121	Cervix Uteri	Duration overweight	1.09542265055675	0.980746627238901	1.22350742793886	1070
122	Cervix Uteri	Duration obesity	1.07998720624779	1.00477037993748	1.16083474289068	1070
123	Cervix Uteri	Age onset overweight	1.07857900025455	0.986410484623981	1.17935958500438	1070
124	Cervix Uteri	Age onset obesity	1.05955060943817	0.936038959046122	1.19935979492226	1070
125	Cervix Uteri	Cumulative overweight	1.08043085402399	0.995369485037467	1.17276131916287	1070
126	Cervix Uteri	Cumulative obesity	1.04914441906661	0.985892251400589	1.11645467392092	1070
127	Corpus Uteri	Duration overweight	1.46103693734475	1.41092916289472	1.51292424058075	4572
128	Corpus Uteri	Duration obesity	1.42843717891004	1.38399313472659	1.4743084505947	4572
129	Corpus Uteri	Age onset overweight	1.34551878089292	1.28101726585883	1.41326806280149	4572
130	Corpus Uteri	Age onset obesity	1.40485899163082	1.32414003987494	1.49049853258145	4572
131	Corpus Uteri	Cumulative overweight	1.42657722334587	1.39387178396815	1.46005005451471	4572
132	Corpus Uteri	Cumulative obesity	1.29095938442479	1.26913575242906	1.31315828826404	4572
133	Testis	Duration overweight	1.10617354161456	0.893395824471055	1.36962796405788	181
134	Testis	Duration obesity	1.04442911156024	0.891144537726424	1.22407995885557	181
135	Testis	Age onset overweight	1.09015892875247	0.864773917080484	1.37428577165115	181
136	Testis	Age onset obesity	1.12995584053253	0.704473396288287	1.81241791142256	181
137	Testis	Cumulative overweight	1.06106884859786	0.909957715232373	1.2372740871561	181
138	Testis	Cumulative obesity	1.04794516524257	0.90841769939939	1.20890320618077	181
139	Prostate	Duration overweight	1.02370421029192	1.00439049150016	1.04338931823632	16822
140	Prostate	Duration obesity	0.99057794331839	0.970831367022231	1.01072616225679	16822
141	Prostate	Age onset overweight	0.983976839264943	0.963218310000234	1.00518274015118	16822
142	Prostate	Age onset obesity	0.957397792244447	0.920811433785701	0.995437826858981	16822
143	Prostate	Cumulative overweight	0.996202032160764	0.977997437363524	1.01474549008696	16822
144	Prostate	Cumulative obesity	0.979504619715641	0.958355065527089	1.0011209149467	16822
145	Breast premenopausal	Duration overweight	0.980879385712745	0.935671626958179	1.02827139521589	1637
146	Breast premenopausal	Duration obesity	0.965450144955059	0.914591571568622	1.01913685995936	1637
147	Breast premenopausal	Age onset overweight	0.998609627029867	0.927588236516429	1.07506881603179	1637
148	Breast premenopausal	Age onset obesity	0.997181785445468	0.913806814299523	1.08816381938063	1637
149	Breast premenopausal	Cumulative overweight	0.955728097911264	0.910715181654383	1.00296581800448	1637
150	Breast premenopausal	Cumulative obesity	0.944768212786329	0.893721493220955	0.998730569491629	1637
151	Breast postmenopausal	Duration overweight	1.09310509836608	1.0772667403546	1.10917631753914	21938
152	Breast postmenopausal	Duration obesity	1.07022959689289	1.05127216478773	1.08952888550681	21938
153	Breast postmenopausal	Age onset overweight	1.05393851269249	1.03230223677338	1.07602826862838	21938
154	Breast postmenopausal	Age onset obesity	1.04682551206905	1.01672292890886	1.0778193562475	21938
155	Breast postmenopausal	Cumulative overweight	1.07710239038326	1.06055774969959	1.09390512652229	21938
156	Breast postmenopausal	Cumulative obesity	1.0520033160653	1.03684366816855	1.06738461253976	21938

## Sheet: Figure S9
	HR1	cancer	expo	low	up	N
1	1.02289225044896	Non-Hodgkin Lymph.	Duration overweight	0.989128376914884	1.05780865300012	6991
2	1.03591179333351	Non-Hodgkin Lymph.	Age onset overweight	1.00186325922523	1.07111747405261	6991
3	1.02445357660986	Non-Hodgkin Lymph.	Cumulative overweight	0.992498031187929	1.05743799750672	6991
4	1.02320946743903	Non-Hodgkin Lymph.	BMI at index	0.994799475779435	1.05243080615473	6991
5	1.02681681882131	Colorectal	Duration overweight	1.01574567591889	1.03800863189548	37812
6	1.04154689220652	Colorectal	Age onset overweight	1.02561137698173	1.05773000671812	37812
7	1.03390176099203	Colorectal	Cumulative overweight	1.02213765499566	1.04580126381016	37812
8	1.04457372410407	Colorectal	BMI at index	1.03295362740792	1.05632453978281	37812
9	1.01822817120052	Leukemia	Duration overweight	0.975607327604399	1.062710969148	6994
10	1.0303606990228	Leukemia	Age onset overweight	0.986329023888493	1.0763580350757	6994
11	1.02507184747423	Leukemia	Cumulative overweight	0.986272402971102	1.06539764198899	6994
12	1.07641390309512	Leukemia	BMI at index	1.04642348127275	1.1072638482531	6994
13	1.00067045634586	Liver	Duration overweight	0.968432009596268	1.03398209918824	6687
14	1.03407089569975	Liver	Age onset overweight	0.974110118043378	1.09772252389813	6687
15	1.00714799761629	Liver	Cumulative overweight	0.982244831353884	1.03268254178989	6687
16	1.03310019016105	Liver	BMI at index	1.00382338706324	1.06323085979622	6687
17	1.04369871375475	Brain and CNS	Duration overweight	0.99297985328103	1.09700816335196	3875
18	1.05920145467972	Brain and CNS	Age onset overweight	1.01026293722963	1.1105106208015	3875
19	1.04854876173921	Brain and CNS	Cumulative overweight	1.00642043401311	1.09244056319559	3875
20	1.04869779243245	Brain and CNS	BMI at index	1.00768106147978	1.09138407169991	3875
21	0.989931060790875	Pancreas	Duration overweight	0.96087972742191	1.01986073506602	6592
22	1.02462843164921	Pancreas	Age onset overweight	0.988196944672776	1.06240302462336	6592
23	0.993969242329514	Pancreas	Cumulative overweight	0.9605423104468	1.02855943351163	6592
24	0.98074851843071	Pancreas	BMI at index	0.954199031688771	1.00803671399843	6592
25	0.938358686518065	Trachea, bronchus & Lung	Duration overweight	0.918910140013954	0.958218857559388	23159
26	0.976077327218832	Trachea, bronchus & Lung	Age onset overweight	0.950137263379284	1.00272559074482	23159
27	0.94414871164944	Trachea, bronchus & Lung	Cumulative overweight	0.924846545698549	0.963853726713114	23159
28	0.860299661430434	Trachea, bronchus & Lung	BMI at index	0.845664662823297	0.875187932042003	23159
29	0.943743731229124	Head and Neck	Duration overweight	0.911139084764849	0.977515118302858	5912
30	0.987976676350457	Head and Neck	Age onset overweight	0.952970418512987	1.02426884827715	5912
31	0.952459601458205	Head and Neck	Cumulative overweight	0.917229040478805	0.989043360354536	5912
32	0.907724138316453	Head and Neck	BMI at index	0.881072014398382	0.935182479771498	5912
33	1.05038781477593	Kidney	Duration overweight	1.02548302128205	1.07589744396782	7065
34	1.05983249898223	Kidney	Age onset overweight	1.02431422805016	1.09658237202961	7065
35	1.05925620941526	Kidney	Cumulative overweight	1.03063917069397	1.08866783748311	7065
36	1.15485888716735	Kidney	BMI at index	1.12342893431852	1.18716814969559	7065
37	1.02747415798694	Malignant melanoma of skin	Duration overweight	0.998763526746653	1.05701011006058	6901
38	1.0106515116958	Malignant melanoma of skin	Age onset overweight	0.976149520952861	1.04637297480406	6901
39	1.0201232137216	Malignant melanoma of skin	Cumulative overweight	0.991107976815081	1.04998788781602	6901
40	1.01222318222677	Malignant melanoma of skin	BMI at index	0.982257592588478	1.04310292775365	6901
41	1.01021459316213	Bone and articular cartilage	Duration overweight	0.912135514698362	1.11883980811253	777
42	1.02114985923357	Bone and articular cartilage	Age onset overweight	0.921931978879413	1.13104552060356	777
43	1.022082629635	Bone and articular cartilage	Cumulative overweight	0.931420516542782	1.12156956310035	777
44	0.992952980386675	Bone and articular cartilage	BMI at index	0.914944180825097	1.07761286636049	777
45	0.940882469043991	Stomach	Duration overweight	0.889213293546118	0.995553965487813	6390
46	1.01632713554636	Stomach	Age onset overweight	0.951124972773045	1.08599908110534	6390
47	0.953734296813672	Stomach	Cumulative overweight	0.910216981885582	0.999332166967866	6390
48	0.913236925942775	Stomach	BMI at index	0.879723392288785	0.948027175605253	6390
49	1.06560003275895	Thyroid	Duration overweight	1.00544186119767	1.12935762239228	2359
50	1.06035876928519	Thyroid	Age onset overweight	0.973913981988249	1.15447641207964	2359
51	1.06071880622555	Thyroid	Cumulative overweight	1.0066701818918	1.11766932816679	2359
52	1.08226830662588	Thyroid	BMI at index	1.03697370921222	1.12954135396226	2359
53	0.870983983805636	Esophagus	Duration overweight	0.827335829490507	0.916934904793266	2146
54	0.992014573364591	Esophagus	Age onset overweight	0.915620273204328	1.07478279213257	2146
55	0.88460059026155	Esophagus	Cumulative overweight	0.838689127195026	0.933025335511615	2146
56	0.826825044593557	Esophagus	BMI at index	0.780781171146595	0.875584196482604	2146
57	1.01767639659607	Bladder	Duration overweight	0.993174808673349	1.04278243783908	21280
58	1.01429146241483	Bladder	Age onset overweight	0.990026421907119	1.03915122663678	21280
59	1.02130582394981	Bladder	Cumulative overweight	1.00084644223229	1.04218343795813	21280
60	1.00138522791814	Bladder	BMI at index	0.984332003642887	1.01873389362688	21280
61	0.973811702813633	Hodgkin lymphoma	Duration overweight	0.850594985963836	1.11487752477429	536
62	1.02256371009044	Hodgkin lymphoma	Age onset overweight	0.900242032709283	1.16150602082761	536
63	1.00273337791682	Hodgkin lymphoma	Cumulative overweight	0.904813486944318	1.11125026505087	536
64	1.03922187271375	Hodgkin lymphoma	BMI at index	0.945342438086877	1.14242422345101	536
65	0.903483635130244	Larynx	Duration overweight	0.864283139316174	0.94446211179592	3545
66	0.943587133831926	Larynx	Age onset overweight	0.898589021135879	0.990838590491209	3545
67	0.912432648808209	Larynx	Cumulative overweight	0.87361306870916	0.952977202872325	3545
68	0.819437668947611	Larynx	BMI at index	0.786159013623776	0.854125032790933	3545
69	1.00740660935561	Multiple myeloma	Duration overweight	0.953973433374662	1.06383264047856	3490
70	1.05779918295248	Multiple myeloma	Age onset overweight	0.999795226165289	1.11916828783692	3490
71	1.02560791459101	Multiple myeloma	Cumulative overweight	0.976142647133111	1.07757979590485	3490
72	1.07431979109105	Multiple myeloma	BMI at index	1.0330267223209	1.11726346336605	3490
73	1.02891247674456	Gallbladder & biliary tract	Duration overweight	0.975251090629684	1.08552648130554	1838
74	1.11358469012637	Gallbladder & biliary tract	Age onset overweight	1.02151234621784	1.21395582410259	1838
75	1.0540628617109	Gallbladder & biliary tract	Cumulative overweight	0.992718422079461	1.11919804420558	1838
76	1.11542775865658	Gallbladder & biliary tract	BMI at index	1.05201062902206	1.18266778914413	1838
77	1.00551357585641	Ovary	Duration overweight	0.946269572457115	1.06846672519143	3088
78	1.04054059118565	Ovary	Age onset overweight	0.977850935843913	1.10724925672905	3088
79	1.01287502722376	Ovary	Cumulative overweight	0.944602385736855	1.0860821825823	3088
80	1.030182816539	Ovary	BMI at index	0.980273277420536	1.08263344511935	3088
81	1.01081165933251	Cervix Uteri	Duration overweight	0.940991786179676	1.0858120396467	1690
82	1.06006300058054	Cervix Uteri	Age onset overweight	0.967963051593246	1.16092609459646	1690
83	1.01801280698713	Cervix Uteri	Cumulative overweight	0.913365484492765	1.13464992140069	1690
84	1.00751445461861	Cervix Uteri	BMI at index	0.9459214084476	1.07311809120734	1690
85	1.00707892757574	Corpus Uteri	Duration overweight	0.973728426443473	1.04157169373341	5506
86	1.21917186814163	Corpus Uteri	Age onset overweight	1.16385665060654	1.27711608065593	5506
87	1.05904623719163	Corpus Uteri	Cumulative overweight	1.02035497738823	1.09920464677952	5506
88	1.54614871367475	Corpus Uteri	BMI at index	1.50826169644795	1.58498743979777	5506
89	1.0515646024707	Testis	Duration overweight	0.931448152856529	1.18717086912263	363
90	1.05342777452965	Testis	Age onset overweight	0.90991715368318	1.21957265192615	363
91	1.02599479558568	Testis	Cumulative overweight	0.900081228754364	1.16952257967396	363
92	1.05332779765611	Testis	BMI at index	0.923227641990703	1.20176151455206	363
93	1.03300643902785	Prostate	Duration overweight	1.0190574190196	1.04714639544024	29225
94	0.990963777232815	Prostate	Age onset overweight	0.970375437595346	1.01198893721075	29225
95	1.02475857158977	Prostate	Cumulative overweight	1.01155975760504	1.038129603468	29225
96	1.00582740378328	Prostate	BMI at index	0.990694333473015	1.02119163501702	29225
97	1.00363479397984	Breast premenopausal	Duration overweight	0.94601733414877	1.06476146189573	2997
98	1.0085061685153	Breast premenopausal	Age onset overweight	0.926496274263498	1.09777526384759	2997
99	0.997920521844761	Breast premenopausal	Cumulative overweight	0.947683256394276	1.05082089527242	2997
100	0.951866165377785	Breast premenopausal	BMI at index	0.914254872286467	0.991024739660466	2997
101	1.04248969020565	Breast postmenopausal	Duration overweight	1.02121169702003	1.06421103220457	28178
102	1.04388017603772	Breast postmenopausal	Age onset overweight	1.01998611846469	1.06833397258853	28178
103	1.04548435110847	Breast postmenopausal	Cumulative overweight	1.02851626911677	1.0627323662574	28178
104	1.07731633488308	Breast postmenopausal	BMI at index	1.0617331383085	1.09312824807836	28178

[truncated: 2 more sheets: Figure S10, Figure S11]
